# Supplementary material for: An international perspective on young stroke incidence and risk factors: a scoping review
Source: BMC Public Health. 2024 Jun 18;24:1627. doi: 10.1186/s12889-024-19134-0 (PMC11186079; doi:10.1186/s12889-024-19134-0)
Supplement: Supplementary file 3 — Supplementary Material 3 [file 12889_2024_19134_MOESM3_ESM.xlsx]

## Sheet: Sheet1
Addendum 3 Scoping Review Extracted Data
SNO	Covidence #	Author and Year	Title	Aim	Study design	Method of data collection	Duration	Age group	Category of stroke	Gender	Cormobidities	Sample size	Type of stroke	Incidence	Ischaemic stroke Incidence by Age	Ischaemic stroke Incidence by Gender	Ischaemic stroke Incidence by Race	Haemorrhagic stroke Incidence by Age	Haemorrhagic stroke Incidence by Gender	Haemorrhagic stroke Incidence by Race	Ischaemic and Haemorrhagic (stroke) Incidence by Age	Ischaemic and Haemorrhagic (stroke) Incidence by Gender	Ischaemic and Haemorrhagic (stroke) Incidence by Race	Other Incidence by Age	Other Incidence by Gender	Other Incidence by Race	Prevalence of stroke	Ischaemic stroke Prevalence by Age	Ischaemic stroke Prevalence by Gender	Ischaemic stroke Prevalence by Race	Haemorrhagic stroke Prevalence by Age	Haemorrhagic stroke Prevalence by Gender	Haemorrhagic stroke Prevalence by Race	Both Ischaemic and Haemorrhagic (stroke) Prevalence by Age	Both Ischaemic and Haemorrhagic (stroke) Prevalence by Gender	Both Ischaemic and Haemorrhagic (stroke) Prevalence by Race	Other Prevalence by Age	Other Prevalence by Gender	Other Prevalence by Race	Main Aetiology	Risk factors	Country	Income level
1	11454	Ziesmann et al., 2014	Cardioembolic stroke in children: a clinical presentation and outcome study	To review the clinical characteristics and outcomes of Manitoban children with the diagnosis of cardioembolic AIS and to determine the value of clinical characteristics in predicting outcome.	cohort	Document/ record review	January 1992 - December 2007	0 - 17 years	Perinatal ; Paediatric/ childhood	Both		84	Ischaemic; Other: Cardioembolic ischaemic stroke, AIS	Mean crude incidence rate- 0.39/100,000 children - cardioembolic AIS	Cardioembolic ischaemic stroke: (neonates) 0-28 days: 2 non neonates(29-17 years )- 15 AIS: Neonates- 17(20%) Non neonates- 67(80%)										Cardioembolic Stroke Female 10 Male 7		Crude total period prevalence rate 0.63/10,000 children (17 cases in 268,770 children)														complex congenital heart - 14(82%), (Septal defect or patent ductus arteriosus, tetralogy of Fallot, Aortic coarctation or stenosis, tricuspid atresia, transportation of great arteries) Acquired heart disease-3(18%), cardiac surgery or catheterisation within 72hr of index stroke - 6(35%)	Canada	High income
2	11440	Zhu et al., 2022	A Rare Case Report of Endovascular Therapy for Basilar Artery Occlusion in a Young Adult with Marfan Syndrome	To report a case of Basilar artery occlusion resulting in a Marfan syndromeâ€“related ischaemic stroke treated with endovascular recanalization	case report	Oral history; Diagnostics		18 years	Young stroke	Male(s)		1	Ischaemic; Other: Basilar artery occlusion (BAO) ischaemic stroke																												Marfan syndrome	NA
3	11418	Zheng et al., 2014	A large area cerebral infarction secondary to low-grade glioma in a 4-year-old child: A case report	To report a rare case of low-grade glioma with a primary symptom of arterial ischemic stroke, and review the relevant literature	case report	Oral history; Diagnostics		4 years	Paediatric/ childhood	Male(s)		1	Ischaemic																												pediatric intracranial glioma	NA
4	11401	Zhao et al., 2018	Posterior circulation involvement in pediatric and adult patients with moyamoya disease: a single center experience in 574 patients	To summarize and compare the clinical and angiographic features of Moyamoya disease patients with or without posterior circulation steno-occlusive lesions.	cross sectional	Document/ record review; Questionnaires	2009 - 2015	Mean age 10.1 Â± 3.7 years for pediatrics and 38.1 Â± 9.3 years for adults	Paediatric/ childhood; Young stroke	Both		696 (541 adults, 155 paediatrics)	Ischaemic; Haemorrhagic; Other: cerebral infarction		infarction- 14 (28.6%)			1(2.0%)																							Posterior cerebral artery (PCA) in Moyamoya disease	China	upper-middle income
5	11340	Zanin et al., 2013	Acute ischaemic stroke due to carotid dissection in a boy with Down syndrome	To report a case of acute ischaemic stroke due to carotid dissection in a 5 year old boy with Down syndrome	case report	Oral history; Diagnostics		5 years	Paediatric/ childhood	Male(s)		1	Ischaemic																											a left carotid dissection	transient cerebral arteriopathy following chickenpox infection	NA
6	11335	Zaben et al., 2018	Ruptured pseudoaneurysm as a cause of spontaneous intracerebral bleed in a 3-month old infant	To report a case of a three-month old girl with deteriorating neurological function due to a ruptured distal middle cerebral artery pseudoaneurysm	case report	Oral history; Diagnostics		3 months	Paediatric/ childhood	Female(s)		1	Haemorrhagic; Other: acute left frontal intracerebral bleed extending into the Sylvian fissure, causing mass effect																												Ruptured pseudoaneurysm	NA
7	11321	Yu-Chuan et al., 2015	Ischemic Stroke in Young Adults and Preexisting Psychiatric Disorders: A Nationwide Case-Control Study	To investigate the association between the young ischemic stroke and the risk of preexisting psychiatric disorders, including schizophrenia, bipolar disorder, major depression, anxiety disorders, and alcohol use disorder	case control	Document/ record review; observation	January 1, 1998 - December 31, 2011	18 - 45 years	Perinatal ; Paediatric/ childhood; Young stroke	Both		2063	Ischaemic		< 30 years= 231(11.2%)																										Schizophrenia - OR 2.76 (95% CI, 0.50-15.13), Unipolar depression- OR 4.15 (95% CI, 1. 47 -11.72), Bipolar disorder OR 2.17 (95% CI, 0.09- 51.83), anxiety disorders-OR 4.49 (95% CI, 0.77-26.15), OCD- OR 8.57 (95% CI, 0.53-137.84)	Taiwan	High income
8	11294	Yoon et al., 2014	Diffuse cerebral vasospasm with infarct after intrathecal cytarabine in childhood leukemia	To report rare case of diffuse cerebral vasospasm with subsequent cerebral infarct after IT cytarabinein in a 7-year-old boy with acute lymphoblastic leukemia	case report	Oral history; Diagnostics		7 years	Paediatric/ childhood	Male(s)	Acute lymphoblastic leukemia (ALL)	1	Ischaemic; Other: Infarct																												chemotherapy with intrathecal cytarabine	Not stated
9	11282	YesilotBarlas et al., 2013	Etiology of first-ever ischaemic stroke in European young adults: The 15 cities young stroke study	To depict detailed etiologies of IS in this patient population and to analyze differences in etiology according to age and gender. Furthermore, differences in etiologic patterns between geographic regions were sought	cross sectional	Document/ record review; observation	1988â€“2010	15 - 49 years	Paediatric/ childhood; Young stroke	Both		3331	Ischaemic																											DATA FROM GRAPH 15-24 years: LAA( 2%), CE high risk(9.8%), CE Low risk(15%)SVO(3%), Dissection(9.5%), other non dissection(20%), undetermined(43%) 25-29 years LAA(2%), CE high risk(8%), CE Low risk(12%), SVO(3%), Dissection(14%), other non dissection(17.5%), undetermined(48.5%)	CE was more common in younger patients. Within CE, the most frequent high-risk sources were atrialfibrillation/flutter (15.1%) and cardiomyopathy (11.5%).	15 European centers	High income
10	11266	YarogluKazanci et al., 2015	Cerebral infarction and femoral venous thrombosis detected in a patient with diabetic ketoacidosis and heterozygous factor V Leiden G1691A and PAI-1 4G/5G mutations	To report a case of a a 6-year-old female patient with heterozygous plasminogen activator inhibitor-1 4G/5G (PAI-1) and factor V Leiden G1691A mutation presented with cerebral venous infarct associated with DKA	case report	Oral history; Diagnostics		6 years	Paediatric/ childhood	Female(s)	Diabetic Ketoacidosis	1	Other: cerebral venous infarct																												Factor V Leiden and PAI-1 4G/5G mutation	Not stated
11	11240	Yang et al., 2021	Clinical analysis of 33 cases with neonatal cerebral infarction	To investigate the etiology, clinical manifestations, diagnosis, treatment and prognosis of neonatal cerebral infarction (NCI) to further improve the understanding of the disease.	cohort; Other: retrospective audit	Document/ record review	September 2009 to September 2019	0- 28 days	Perinatal	Both	Comorbidities of the 33 NCI patients were as follows: five had purulent meningitis, three had neonatal sepsis, two had atrial septal defect, 27 had patent foramen ovale, three had patent ductus arteriosus and one had decreased left ventricular systolic function.	33	Other: neonatal cerebral infarction (NCI)																											Perinatal hypoxia		China	upper-middle income
12	11182	Wu et al., 2015	Risk of Systemic Hypertension and Cerebrovascular Accident in Patients with Aortic Coarctation Aged <60 Years (from a National Database Study)	To study the epidemiologic profile from a general population aged<60 years with coarctation of the aorta to assess the relative risk for developing hypertension and cerebrovascular accident	cohort	Document/ record review	2000 - 2010	< 60 years	Perinatal ; Paediatric/ childhood; Young stroke	Both		2295	Haemorrhagic; Other: intracranial haemorrhage, other CVA	Incidence of CVA in patients with coarctation of the aorta (20-30 years)=154/279				Intracranial haemorrhage 0yr=0.31% 1-4 years = 0 5-9 years= 0 10-19 years=0.23% 20-29 years = 3.87%						other CVA: 0yr=0.79% 1-4 years = 0.61% 5-9 years= 0.25% 10-19 years=0.68% 20-29 years = 1.29%			CVA prevalence rate of CoA(<18 years) = 0.116 (95% CI 0.112 to 0.121)/1000: 0.365 (95% CI 0.349 to 0.382)/1000														Coarctation of the aorta (CoA)	Taiwan	High income
13	11178	Wu et al., 2021	Association between Ambient Air Pollution and MRI-Defined Brain Infarcts in Health Examinations in China	to evaluate the relationships between air pollutants and risk of magnetic resonance imaging (MRI)-defined brain infarcts (BI)	Other: retrospective audit	Document/ record review	1 Januaryâ€“ 31December, 2018	>= 18 years	Young stroke	Both		1400503, 131242 <30 years	Other: Magnetic resonance imaging (MRI)-defined brain infarcts (BI)	95,671 participants (6.8%) were found to have brain infarcts in MRI scans of all participants										<30= 581 (0.6) of 131424 30-39= 2901 (3.0) of 308302 40-49= 11,997 (12.5) of 373217 50-59= 33,902 (35.4)of 372543 60-69=32,894 (34.4) of 171891 >=70=13,396 (14.0) of 43126	For All ages: Male=42,057 (44.0) Female=53,614 (56.0)																These were not assessed specifically for young stroke: Air pollutants PM2.5, PM10, NO2, and CO Also, older age	China	upper-middle income
14	11176	Wu et al., 2017	Cirrhosis patients' stroke risks and adverse outcomes: Two nationwide studies	To evaluate stroke risk and post-stroke outcomes in patients with Liver Cirrhosis.	cohort	Document/ record review	2000 - 2005	>= 20 years	Young stroke	Both		6944	Ischaemic; Haemorrhagic; Other: Stroke	20-29 years: risk of stroke in patients with liver cirrhosis= HR 5.63, 95% CI 1.13 - 28.0),																											Liver cirrhosis	Taiwan	High income
15	11174	Wu et al., 2017	Risk of stroke among patients with cerebral palsy: a population-based cohort study	To investigate the risk of stroke in patients with cerebral palsy(CP), based on nationwide data in Taiwan	cohort	Document/ record review	1 January 2004 - 31 December 2007	0- >=70 years (< 30yrs)	Paediatric/ childhood; Young stroke	Both			Other: Stroke																												Cerebral palsy	Taiwan	High income
16	11128	Wintermark et al., 2014	Arteriopathy diagnosis in childhood arterial ischemic stroke: results of the vascular effects of infection in pediatric stroke study	To study the role of clinical data and follow-up imaging in diagnosing cerebral and cervical arteriopathy in children with arterial ischemic stroke	cohort	Document/ record review	2003â€“2007	29 days - 18 years	Paediatric/ childhood	Both		355	Ischaemic; Other: AIS			M=199(56.1%)	White- 230(64.8%) Black - 39(11.0%) Indian/south Asian- 26(7.3%) East Asian - 9(2.5%) Aboriginal - 4(1.1%) Middle Eastern - 3(0.8%) Pacific Islander - 1(0.3%) Mixed or other - 38(10.7%) Unknown - 5(1.4%)																								Congenital heart disease- 64(18.0%), Acquired heart disease - 21(5.9%), isolated patent foramen ovale-21(5.9%), stroke at cardiac surgery <72hrs - 10(2.8%), other cardiac disease - 41(11.5%), sickle cell anaemia- 13(3.7%), Downs syndrome-11(3.1%), other genetic syndrome-16(4.5%), migraine-12(3.4%), prothrombotic state-10(2.8%), oral contraceptives(girls only)- 10(6.4%), irone deficiency anaemia-6…	United States, Canada, Europe (United Kingdom, France, and Serbia), Philippines, China, and Hong Kong), Australia and South America (Chile).	High income
17	11116	Williams et al., 2019	Spontaneous intracranial haemorrhage in children-intensive care needs and predictors of in-hospital mortality: a 10-year single-centre experience	To generate data regarding clinical profile, risk factors, critical care needs, neuroradiology, outcome and predictors of outcome in children with SICH.	Other: case series	Oral history; Diagnostics	January 2009 - May 2018	> 1 month - 12 years	Paediatric/ childhood	Both		105	Haemorrhagic; Other: spontaneous intracranial haemorrhage																											Vitamin K deficiency bleeding was the most common etiology of SICH among infants whereas arteriovenous malformation was the most common among older children.	Arteriovenous malformation (AVM)- 18, vitamin K deficiency -32(30.5%), vascular malformations-21(20%)	India	Other: Lower-middle income
18	11101	Wijers et al., 2018	Haemorrhagic stroke related to the use of 4-fluoroamphetamine	To describe two patients with severe 4-FA-related complications and the characteristics of a large sample of 4-FA-intoxicated patients	case report	Oral history; Diagnostics	January 2009 - June 2017	23 years, 23 years	Young stroke	Female(s)		2	Haemorrhagic; Other: intracerebral haemorrhage																												4-fluoroamphetamine (4-FA) use	Netherlands	High income
19	11088	Whitaker & Cipolla 2020	Perinatal stroke	To review the classification, risk factors, pathogenesis, clinical presentation, management, and long-term sequelae of perinatal stroke	Review; Other: chapter of book	Document/ record review		20 weeks - 28 days of life	Perinatal	Not stated		not stated	Ischaemic; Haemorrhagic																												birth asphyxia (OR 44.04), abnormal fetal heart rate tracing (OR 6.87) Maternal risk factors for perinatal stroke â€¢ Cocaine abuse â€¢ Placentalabruption â€¢ Maternaldiabetes â€¢ Preeclampsia â€¢ Maternalsmoking â€¢ Historyof infertility â€¢ Chorioamnionitis â€¢ Twinâ€“twin transfusion â€¢ Maternalfever â€¢ Maternalautoimmune or prothrombotic disease â€¢ Primiparity â€¢ Previousmiscarriage â€¢ O…	Not stated
20	11087	Wharton et al., 2012	A 21-year-old white woman diagnosed with cerebral venous sinus thrombosis related to oral contraceptive and Factor V Leiden	To educate advanced practice emergency care nurses on the importance of understanding genetic and acquired risk factors in diagnosing cerebral venous sinus thrombosis.	case report	Oral history; Diagnostics		21 years	Young stroke	Female(s); Not stated	Factor V Leiden (FVL) mutation	1	Other: CVST																												Oral contraceptive (OCs) use - Ethinyl estradiol/levonorgestrel (Seasonale) for the past 24 weeks	Not stated
21	11049	Watanabe et al., 2019	Malignant Hyperthermia and Cerebral Venous Sinus Thrombosis After Ventriculoperitoneal Shunt in Infant with Schizencephaly and COL4A1 Mutation	To report an infant case of schizencephaly associated with COL4A1 mutation who suffered from malignant hyperthermia and CVT after VPS for hydrocephalus	case report	Oral history; Diagnostics		9 month old	Paediatric/ childhood	Male(s)	Schizencephaly and COL4A1Mutation	1	Other: CVST																												Ventriculoperitoneal Shunt	Not stated
22	11034	Wang et al., 2020	China Stroke Statistics 2019: A Report From the National Center for Healthcare Quality Management in Neurological Diseases, China National Clinical Research Center for Neurological Diseases, the Chinese Stroke Association, National Center for Chronic and Non-communicable Disease Control and Prevention, Chinese Center for Disease Control and Prevention and Institute for Global Neuroscience and Str…	To use contemporary nationally representative data from surveillance systems, epidemiological surveys, administrative databases, registry databases and research projects6 to assess the prevalence and trends in community-based risk factors, clinical characteristics, management and outcomes of patients hospitalised in China.	cohort; Review	Document/ record review; Other: different registries	2013	0 - > 85 years	Perinatal ; Paediatric/ childhood; Young stroke	Both		Different across databases(2466785, 447609, 480687)	Ischaemic; Other: stroke	2013 national epidemiological survey of stroke	2018 inpatient hospital quality monitoring system: < 18 years- 1555 (0.1%) 18-24 years- 1258 (0.1%)			2018 inpatient hospital quality monitoring system: Intracerebral haemorrhage- < 18 years- 2774 (0.6%) 18-24 years- 1710 (0.4%) SAH - < 18 years- 1347(1.4%) 18-24 years - 764 (0.8%)						stroke: 20-29 years 3.2/100,000 person -years	20-29 years: M=4.4/100,000 py F= 2.1/100,000py																ischaemic stroke: Hypertension Type 2 diabetes, Coronary atherosclerotic heart disease, Hyperlipidaemia, Hyperhomocysteinaemia, Pneumonia/Pulmonary infection, Hypokalaemia, Atrial fibrillation, Hypoproteinaemia intracerebral haemorrhage: Hypertension Type 2 diabetes, Coronary atherosclerotic heart disease, Hyperlipidaemia, Hyperhomocysteinaemia, Pneumonia/Pulmonary infection, Cerebral hernia, Hyp…	China	upper-middle income
23	11030	Wang et al., 2016	Nephrotic Syndrome May Be One of the Important Etiologies of Cerebral Venous Sinus Thrombosis	To report a case series study of 5 cases of CVST with NS for a better understanding and management of Nephrotic syndrome	Other: case series	Oral history; Diagnostics	2009 - 2015	16 - 49 years	Paediatric/ childhood; Young stroke	Male(s)		5	Other: Cerebral venous sinus thrombosis (CVST)	3( 22yrs, 26yrs, 16yrs)																											Nephrotic syndrome (NS)	China	upper-middle income
24	11028	Wang et al., 2018	Autologous Fat Used for Facial Filling Can Lead to Massive Cerebral Infarction Through Middle Cerebral Artery or Facial Intracranial Branches	To report 2 cases of extensive brain infarction following facial fat injection	Other: case series	Document/ record review; Oral history; Diagnostics		22 years, 30 years	Young stroke	Female(s)		2	Ischaemic																												Facial fat injection- Injection of autologous fat into bilateral temporal sites	Not stated
25	11027	Wang et al., 2018	Acute massive cerebellar infarction associated with craniocervical junction complex malformation: a case report and literature review	To report a case of acute massive cerebellar infarction associated with craniocervical junction (CVJ) complex malformation in a 21-year-old male.	case report	Oral history; Diagnostics		21 years	Young stroke	Male(s)		1	Other: cerebellar infarction																											craniocervical junction complex malformation:		NA
26	11022	Wang et al., 2017	Prevalence, Incidence, and Mortality of Stroke in China: Results from a Nationwide Population-Based Survey of 480 687 Adults	To identify the true stroke burden (incidence, prevalence, and mortality) in men and women of â‰¥20 years of age across all major regions of China in 2012 to 2013	cross sectional	Document/ record review; surveys; Oral history	2012 - 2013	>= 20 years	Young stroke	Both		480687	Ischaemic	Incidence (2012-2013) in 20-29 years= 3.2/100,000		20-29 years: M=4.4/100,000 F=2.1/100,000											20-29 years prevalence of stroke= 16.2/100,000 (2013)		20 - 29 years M= 15.4/100,000 F=17.0/100,000												hypertension (88%), smoking (48%), and alcohol use (44%)	China
27	11005	Wang et al., 2012	Risks, subtypes, and hospitalization costs of stroke among patients with systemic lupus erythematosus: a retrospective cohort study in taiwan	To compare risks, subtypes, and hospitalisation costs of stroke between cohorts with systemic lupus erythematosus (SLE)	case control	Document/ record review	1996 - 2008	1- >=65yrs	Paediatric/ childhood; Young stroke	Both		13689 cases, 54,756 control	Other: stroke											Stroke: 1-17 years 213(HR 95%CI 29.4-1540 18-24 years 31.1(HR 95%CI 14.2 - 68.3)	Stroke: 1-17 years M= 43.5(HR 95%CI 5.34 - 356) F= 0 18-24 years M= 0 F= 24.8(HR 95%CI 11.2 - 55.1)																Systemic Lupus erythematosus	Taiwan	High income
28	10994	Wang et al., 2014	Delayed cerebral vasculopathy following cranial radiation therapy for pediatric tumors	To analyze reported cases of delayed radiation-induced cerebrovasculopathy that present as moyamoya syndrome and/or intracerebral hemorrhage and to statistically analyze the relationship between radiation dose and the interval period between radiation and the presentation of cerebrovasculopathy	Review	Document/ record review	Not stated	< 21 years	Paediatric/ childhood	Both	Moyamoya disease	77	Haemorrhagic; Other: ICH																												Moyamoya disease, increasing doses of radiation	Not stated
29	10975	Walas et al., 2021	Paediatric ischaemic stroke is a valid diagnosis in the Swedish National Patient Register	To validate the diagnosis of paediatric ischaemic stroke in the National Patient Register to ensure the quality of future research.	cohort	Document/ record review	1969 - 2016	0 -18 years	Perinatal ; Paediatric/ childhood	Both		273	Ischaemic	After validation	National patient register: <= 28 days= 56(23%) childhood(> 28 days)-186(77%) Medical birth register: <= 28 days= 37(100%) childhood(> 28 days)- 0(0%)	Validated index individuals in the NPRn (%) Male: 151 (55%) Female: 122 (45%)																								The arterial ischaemic cases were caused by or related to thromboembolism, infection, inflammation, ECMO treatment, cardiac catheterisation, cardiac surgery, vascular anomalies, coagulation disorders and, in one case, as a side effect of medication.		Sweden	High income
30	10964	Wada et al., 2018	Brainstem infarction associated with HHV-6 infection in an infant	To report a pediatric case of brainstem infarction associated with HHV-6 infection, and review the relevant literature	case report	Oral history; Diagnostics		11 months	Paediatric/ childhood	Female(s)		1	Other: cerebral infarction																												Human herpes virus6 (HHV-6) infection	Not stated
31	10935	Villa et al., 2020	ABCs of Stroke Prevention: Improving Stroke Outcomes in Children Supported With a Ventricular Assist Device in a Quality Improvement Network	To develop an Advanced Cardiac Therapies Improving Outcomes Network with a mission to improve critical outcomes and the patient/family experience for children with heart failure.	cross sectional	Document/ record review; Diagnostics	April 1, 2018 - December 2018	children- age group not stated	Paediatric/ childhood	Not stated	cardiomyopathy (54%), congenital heart disease (36%).	86	Other: stroke	Stroke event for all devices= 0.23/100 device days																											Ventricular assist Devices implanted and number experiencing stroke: centriMag(5), Berlin heart(4), PediMag(3), Rotaflow(1), heartWave(0), HeartMate(0), SynCardia TAH(0)	Not stated
32	10923	Verrall et al., 2018	Contemporary incidence of stroke (focal infarct and/or haemorrhage) determined by neuroimaging and neurodevelopmental disability at 12 months of age in neonates undergoing cardiac surgery utilizing cardiopulmonary bypass	To investigate the incidence of stroke(established by neuroimaging) in neonates undergoing CPB detected in contemporary clinical practice, where magnetic reso-nance imaging (MRI)/computed tomography (CT) imaging wasconducted in response to clinical events.	cohort	Document/ record review; Questionnaires	July 2011 - December 2014	neonates (0-28days)	Paediatric/ childhood	Both		120	Ischaemic; Haemorrhagic; Other: postoperative stroke	postoperative stroke- 6(24%)	focal infarction- 5(20%)			2(8%)- Haemorrhage																							Norwood surgical procedure	Australia	High income
33	10903	Vasquez-Rios et al., 2018	Extensive brain infarction and acute kidney injury in a young adult with methanol intoxication: A case report and review of the literature	To present the case of a young adult with acute methanol poisoning complicated with acute kidney injury and extensive central nervous system (CNS) involvement including bilateral infarction of the lenticular nuclei, cerebellum, and occipital lobes with hemorrhagic component	case report	Oral history; Diagnostics		24 years	Young stroke	Male(s)	schizophrenia, and essential hypertension	1	Haemorrhagic; Other: bilateral infarction of the lenticular nuclei, cerebellum, and occipital lobes with hemorrhagic component																												Methanol intoxication	NA
34	10901	Vaslow et al., 2022	Chronic subdural hemorrhage predisposes to development of cerebral venous thrombosis and associated retinal hemorrhages and subdural rebleeds in infants	To discuss infant CVST using accepted science principles based on analysis of neuroimaging studies from legal cases	Other: case series	Document/ record review	Not stated	1 month - 8.5months (from table)	Paediatric/ childhood	Both		11	Other: cerebral venous thrombosis																												subdural hemorrhage	Not stated
35	10874	vanDijk et al., 2016	Risk of Symptomatic Stroke After Radiation Therapy for Childhood Cancer: A Long-Term Follow-Up Cohort Analysis	To determine the incidence and severity of clinically validated symptomatic strokes in survivors of various childhood cancer diagnoses.	cohort	Document/ record review	1966 - 1996.	< 18 years	Perinatal ; Paediatric/ childhood	Both	Childhood cancer	1360	Other: symptomatic Stroke	The incidence rate of stroke was 108.2 per 100,000person-years (95% CI, 74.6-156.7).										stroke: 0-5 years=6.2(1.0-12.7) > 5-10yrs=10(35.7%) > 10-15yrs=13(46.4%) > 15yrs = 0																	Cranial radiation therapy (CRT), supradiaphragmatic radiationtherapy (SDRT),	Netherlands	High income
36	10864	vanderAa et al., 2014	Neonatal stroke: a review of the current evidence on epidemiology, pathogenesis, diagnostics and therapeutic options	To review the current evidence on epidemiology, pathogenesis, diagnostics and therapeutic options.	Review	Document/ record review	not stated	20 weeks - 28 days of life	Perinatal	Both		Not stated	Ischaemic; Other: CVST																											Multifactorial aetiology	CSVT : pregnant mothers- Pre-eclampsia, chorioamnionitis and gestational diabetes infants- dehydration, meningitis, sepsis and cardiac defects or malformations , Infants who require extracorporealmembrane oxygenation	not stated
37	10862	VanDenWijngaard et al., 2014	Intra-arterial treatment in a child with embolic stroke due to atrial myxoma	To report of mechanical thrombectomy in a child with acute embolic stroke caused by atrial myxoma	case report	Oral history; Diagnostics		14 years	Paediatric/ childhood	Male(s)		1	Ischaemic; Other: Embolic stroke																												Atrial myxoma	Not stated
38	10841	Uzunhan et al., 2019	Shortâ€term neurological outcomes in ischemic and hemorrhagic pediatric stroke	To retrospectively assess short-term neurological outcomes in pediatric stroke with regard to patient characteristics	cohort	Document/ record review	2007 -2013	28 days - 18 years	Paediatric/ childhood	Both		53	Ischaemic; Haemorrhagic		AIS- 33(62%)	AIS: 18(55%) were male and 15 (45%) were female		12(23%)	HS: eight (67%) were male and four (33%) were female					CVST- 8(15%)		CSVT: Six (75%)were male and two (25%) were female														Etiology for HS: arteriovenous malformatio, glioblastoma multiforme, Thrombocytopen, e cerebral cavernomas, Osteopetrosis	AIS: systemic lupus erythematosus (SLE), moya moya disease, autosomal recessive hyper-IgE syndrome/vasculitis, cyanotic congenital heart disease (Ebstein anomaly).	Turkey	High income
39	10835	Uohara et al., 2017	Incidence of Recurrence in Posterior Circulation Childhood Arterial Ischemic Stroke	To investigate the incidence of the recurrence of CAIS in the posterior and anterior circulations to determine if the risk differs between the 2 locations	cohort	Document/ record review; Diagnostics	January 1, 2006, - January 1, 2015	29 days - 17.99 years	Paediatric/ childhood	Both		107	Ischaemic; Other: AIS		Anterior circulation childhood Arterial ischaemic stroke(ACAIS): 61(57.0%) Posterior circulation childhood Arterial ischaemic strokePCAIS=46(43.0%)	75 boys [70.1%] and 32 girls [29.9%]	White- 72(67.3%) African American- 21(19.6%), unspecified race- 8(7.5%) Hispanics- 6(5.6%),																							cardiogenic=24(22.4%), focal cerebral arteriopathy= 19(17.8), steno-occlusive=9(8.4%), small vessel disease=7(6.5%)		USA	High income
40	10815	Tuppin et al., 2014	Management and 2-year follow-up of children aged 29days to 17years hospitalized for a first stroke in France (2009-2010)	To report the characteristics, management, treatment and outcome of stroke in terms of survival and 2-year recurrence rates.	cohort	Document/ record review	2009 - 2010	29 days - 17 years	Paediatric/ childhood	Both		869	Ischaemic; Haemorrhagic	Mean annual regional hospitalisation rate for all types of stroke= 4.5/100,000 children	Cerebral infarction= 0.5/100,000 children			ICH=1.5/100,000 children SAH= 0.6/100,000						29 days - 4 years= 4.7/100,000 children 5-12 years= 1.7/100,000 children 13-17 years= 3.5/100,000 children	annual first hospitalisation rate= M=3.6/100,000 children F=2.5/100,000 children																	France	High income
41	10809	Tuckuviene et al., 2012	Infant, obstetrical and maternal characteristics associated with thromboembolism in infancy: a nationwide population-based case-control study	To identify infant, obstetrical and maternal characteristics associated with arterial ischaemic stroke (AIS) and venous thromboembolism (VTE) in infancy (<1 ye ar)	case control	Document/ record review; Diagnostics	1994 - 2006	0 -18 years	Paediatric/ childhood	Both		total of 109 case-infants and 1003 control-infants.	Ischaemic; Other: AIS CVST	Case-infants presented with AIS (n=71) or VTE (n=38). The VTE group included CSVT (n=9), DVT (n=28) and PE (n=1).																											AIS in infancy was associated with primiparity (adjusted OR 5.9 CI 95% 3.0 to 11.6), delivery by an emergency caesarean section (adjusted OR 1.9 (CI 95% 1.0 to 3.3)), and post-term birth (adjusted OR 2.2 (CI 95% 1.1 to 4.8)). Male sex was associated with an increased risk of AIS among neonates (crude OR 1.8 (CI 95% 1.0 to 3.4)) but not among later born (crude OR 0.6 (CI 95% 0.2 to 1.4)).	Denmark	High income
42	10807	Tsukamoto et al., 2020	Subarachnoid Hemorrhage After Ischemic Stroke Associated with Systemic Lupus Erythematosus and Antiphospholipid Syndrome	To report the case of a patient presenting with subarachnoid hemorrhage after ischemic stroke associated with SLE and antiphospholipid syndrome	case report	Diagnostics		22 years	Young stroke	Male(s)	Systemic lupus erythematosus (SLE)	1	Ischaemic; Other: cerebral infarction																												Anti-phospholipid syndrome and Systemic lupus erythematosus (SLE)	Not stated
43	10795	Tsai et al., 2015	Better adherence to antithyroid drug is associated with decreased risk of stroke in hyperthyroidism patients	To evaluate the effect of antithyroid drugs on theincidence of ischaemic stroke in hyperthyroidism patients by analysing data from the Taiwan NHIRD	cohort	Document/ record review; Diagnostics	January 2001 - 31 December 2011	> 18 years	Paediatric/ childhood	Both	Hyperthyroidism	36510	Ischaemic		< 25 years - 0.13 per 1000 person-years																										Good antithyroid drug compliance in hyperthyroidism patients lower risk of ischaemic stroke	Taiwan	High income
44	10785	Trenk et al., 2021	Neurological complications in aortic coarctation: Results of a Nationwide analysis based on 11,907 patients	To investigate incidence of and risk factors for early and late neurological complications in CoA patients.	cohort	Document/ record review	1997 - 2015	0- > 85 years	Young stroke	Both		11907	Ischaemic; Haemorrhagic; Other: SAH	Data from graph	0-19 years - 9-73% 20 - 20 years - 2-13%			0-19yrs SAH - 2-3% 20-30 years - 3-7%																							Coarctation of the aorta (CoA)	UK	High income
45	10779	Traylor et al., 2020	Influence of Genetic Variation in on Endothelial Function and Stroke	To characterize the genetics of endothelial function and how this influences risk for cardiovascular diseases such as ischemic stroke.	cross sectional	Document/ record review; observation; Diagnostics		9 - 12 year	Paediatric/ childhood	Female(s)		5214	Ischaemic																												Phosphodiesterase 3A (PDE3A) resulting in altered Endothelial function	UK	High income
46	10777	Tran et al., 2015	Pediatric Stroke	To discuss the classifications, aetiology and management of perinatal stroke	Review	Document/ record review		28days - 18 years	Paediatric/ childhood	Both		Not stated	Ischaemic; Haemorrhagic																											ISCHAEMIC STROKE Sickle cell disease â€¢ Cardioembolic â€¢ Moyamoya syndromes â€¢ Cervical arterial dissection â€¢ Steno-occlusive cerebral arteriopathy â€¢ Other determined etiology â€¢ Multiple probable/possible etiologies* â€¢ Undetermined etiology HAEMORRHAGIC â€¢ Vascular malformations o Arteriovenous malformation o Cavernous hemangioma o Aneurysm o Subarachnoid hemorrhage o Venous malformat…
47	10770	Torres et al., 2014	Venous sinus thrombosis in a child with nephrotic syndrome: a case report and literature review	describe the case of a male child, 2 years and 10 months old, with nephrotic syndrome presenting with headache, epileptic seizures and sensory inhibition who was diagnosed with superior sagittal and transverse sinuses thrombosis	Review; case report	Oral history; Diagnostics		2 years 10 months	Paediatric/ childhood	Male(s)		1	Other: Cerebral venous sinus thrombosis																											hypercoagulable due to nephrotic syndrome	Nephrotic syndrome	Brazil	upper-middle income
48	10767	Too et al., 2018	Timing and Risk Factors of Postpartum Stroke	To characterize risk and timing of postpartum stroke readmission after delivery hospitalization discharge	cohort	Document/ record review	1st, 2013, - October 31st 2013	> 15 years	Paediatric/ childhood; Young stroke	Female(s)	Pregnant women	1505	Ischaemic and Haemorrhagic; Other: Post partum stroke																												longer length of stay during the delivery hospitalization (OR 1.47, 95% CI 1.26â€“1.71), cesarean delivery (OR 1.28, 95% CI 1.07â€“1.51), pregestational diabetes (OR 1.70, 95% CI 1.04â€“2.78), tobacco use (OR 1.81, 95% CI 1.37â€“2.40), and Medicaid insurance (OR 1.65, OR 95% CI 1.35â€“2.03) with private insurance as a reference. 15â€“19 were at decreased risk of stroke (OR 0.50, 95% CI0.31â€“0.78)	USA	Other: High income
49	10766	Toni et al., 2019	Short stature in a boy with atypical progeria syndrome due to LMNA c.433G>A [p.(Glu145Lys)]: apparent growth hormone deficiency but poor response to growth hormone therapy	To present a case of a male patient who was diagnosed at the age of 2.5 years with APS caused by a pathogenic variant of the LMNA gene	case report	Oral history; Diagnostics		20 months	Paediatric/ childhood	Male(s)		1	Ischaemic																												Hutchinson-Gilford progeria syndrome	Not stated
50	10744	Tiwari et al., 2021	COVID-19 associated arterial ischaemic stroke and multisystem inflammatory syndrome in children: a case report	To report a case of Severe acute respiratory syndrome coronavirus 2 (SARS-CoV-2 associated with arterial ischaemic stroke and multisystem inflammatory syndrome	case report	Oral history; Diagnostics		9 years	Paediatric/ childhood	Female(s)		1	Ischaemic; Other: AIS																												Severe acute respiratory syndrome coronavirus 2 (SARS-CoV-2) infection	Not stated
51	10725	Tiamkao et al., 2013	Correlation of causes and outcomes in stroke in the young	To study the association of causes and stroke outcome of stroke in the young in Thailand	cohort	Document/ record review; Oral history; Diagnostics	19996 - 2010	< 45 years	Paediatric/ childhood; Young stroke	Both		85	Other: stroke									15-20 years M= 2 F=6 21 -25 years M=4 F=6 26 - 30 years M=5 F=6																			Cardiac causes, particularly mitral stenosis and alcohol intake	Thailand	upper-middle income
52	10709	Tho-Calvi et al., 2018	Clinical features, course, and outcomes of a UK cohort of pediatric moyamoya	To describe characteristics and course of a large UK cohort of children with moyamoya from multiple centers and examine prognostic predictor	cohort	Document/ record review	January 1, 2004 - December 31, 2014	0-18 years	Paediatric/ childhood	Both		88	Ischaemic; Haemorrhagic		AIS- 36(40.9%)			Cerebral haemorrhage-1																							Moyamoya disease	UK	High income
53	10700	Thangarajh et al., 2012	Magnetic resonance angiography-defined intracranial vasculopathy is associated with silent cerebral infarcts and glucose-6-phosphate dehydrogenase mutation in children with sickle cell anaemia	To test the hypothesis that magnetic resonance angiography (MRA)-defined vasculopathy is associated with SCI.	cohort	Oral history; Diagnostics	2004 - 2010	5â€“15 years	Paediatric/ childhood	Both	children with haemoglobin genotypes of SS or Sb0â€“thalassaemia	516	Other: Silent cerebral infarction	214/516- (41.5%)																											unilateral vasculopathy- 18/34(53%)	USA and Europe	High income
54	10698	Tewari et al., 2018	Proteomic analysis of plasma from children with sickle cell anemia and silent cerebral infarction	To investigate the hypothesis that genetic factors account for the differences in concentrations of the various proteins, using data from a genome wide association study (GWAS) in a separate cohort of patients with SCA and SCIs	case control	Document/ record review; Diagnostics	Not specified	8-18 years	Paediatric/ childhood	Both	Sickle cell Anaemia	55	Other: Silent cerebral infarction																												elevated prothrombotic levels of Î±2-antiplasmin, Î±2-antiplasmin, fibrinogen Chain, thrombospondin-4	UK	High income
55	10693	Terry et al., 2016	Increased Risk of Cerebrovascular Disease Among Patients With Neurofibromatosis Type 1: Population-Based Approach	To use a nationally representative sample of hospitalized US patients to determine whether a clinical diagnosis of NF1 is an independent risk factor for stroke.	case control	Document/ record review; Diagnostics	1998 - 2009	<=18 years	Paediatric/ childhood	Both		21378	Ischaemic; Haemorrhagic		<= 18 years 22(0.49%)			<= 18 years 31(0.7%)																							Neurofibromatosis Type 1	USA	High income
56	10686	TejadaMeza et al., 2019	Epidemiology and characteristics of ischaemic stroke in young adults in Aragon	To determine the prevalence of different vascular risk factors and the aeti-ology and characteristics of ischaemic stroke in young adults in the autonomous community of Aragon, Spain	cross sectional	Document/ record review; observation		18 - 50 years	Young stroke	Both		786	Ischaemic																											18-30 years: Undetermined aetiology=39.6%(21), other determined aetiology=52.8%(28), small vessel occlusion=3.8%(2), cardioembolism=3.8%(2)	18 -30 years: Diabetes Mellitus- 1.9%(1), Dyslipidemia-3.8%(2), smoking- 26.4%(14), history of stroke -3.8%(2)	Spain	High income
57	10671	Tariq et al., 2021	Acute Non-Traumatic Sub-Arachnoid Hemorrhage in a Young Female With Diabetic Ketoacidosis	To present a case 19-year-old female with severe DKA, who developed SAH without any pre-existing aneurysm or other common risk factors	case report	Oral history; Diagnostics		19 years	Young stroke	Female(s)	type I Diabetes Mellitus		Haemorrhagic; Other: SAH																												Diabetic Ketoacidosis (DKA)	Not stated
58	10650	Tancredi et al., 2013	Stroke Care in Young Patients	To evaluate the clinical features of a consecutive series of young patients with ischemic stroke and to assess the changes in the clinical management of these patients over the study period.	cohort	Document/ record review	2000 - 2005	16 - 44 years	Paediatric/ childhood; Young stroke	Both		324	Ischaemic																											16 - 29 years (from chart): large vessel disease=4%, undertermined cause=38%, other determined cause-27%, cardioembolic=25%, small vessel disease= 7%	16-29 years: smoking-17(32.7%), hypertension-2(3.8%), oral contraceptives-12(23.1%), migraine-11(21.2%), hyperchomocysteinemia-10(19.2%), previous vascular events- 7(13.5%), family history of stroke - 2(3.8%), obesity-2(3.8%)	Italy	High income
59	10648	Tanabe et al., 2020	Stealth thrombosis of brain and kidney in a girl with Upshaw-Schulman syndrome not receiving prophylactic plasma infusions	To report a case of stealth thrombosis of brain and kidney in a girl with Upshawâ€“Schulman syndrome not receiving prophylactic plasma infusions	case report	observation; Oral history; Diagnostics		12 years	Paediatric/ childhood	Female(s)	congenital thrombotic thrombocytopenic purpura (cTTP), also termed Upshawâ€“Schulman syndrome (USS)	1	Ischaemic; Other: multiple ischemic cerebral infarctions																												thrombotic thrombocytopenic purpura	NA
60	10643	Tan et al., 2019	Cerebrovascular accidents in Ebstein's anomaly	To describe the longâ€term incidence of cerebrovascular accidents (CVAs) among a large cohort of patients with Ebsteinâ€™s anomaly (EA) and Identify clinical predictors associated with CVA in this congenital heart disease (CHD) population	cohort	Document/ record review	April 1972 - December 31, 2015	0 - 82 years	Perinatal ; Paediatric/ childhood; Young stroke	Both		968	Other: CVA		0 -10 years=18% 10-20 years = 18% 20-30 years = 25%																										Ebsteinâ€™s anomaly	USA	High income
61	10641	Tan et al., 2014	Cerebral venous sinus thrombosis with ophthalmic manifestations in 18-year-olds on oral contraceptives	To present 2 cases of oral contraceptiveâ€“induced CVST in 18-year-old women, whose main presenting findings were ophthalmologic.	case report	Document/ record review; Diagnostics		18 years	Young stroke	Female(s)		2	Other: Cerebral venous sinus thrombosis (CVST)																												oral contraceptives intake	Not stated	low income
62	10638	Tan et al., 2015	Migraine-like headache in cerebral venous sinus thrombosis	To discuss another atypical case of CVT presented with migraine-like headache	case report	Oral history; Diagnostics		20 years	Young stroke	Female(s)		1	Other: CVST																												migraine-like headache	Not stated
63	10637	Tan et al., 2018	Intracranial hemorrhage in neonates: A review of etiologies, patterns and predicted clinical outcomes	To provide a comprehensive review of these various underlying etiologies and confounders presenting illustrative cases, focusing on imaging patterns, important differentiating features, and predictors of clinical outcomes.	Review	Document/ record review		0- 28 days	Perinatal	Not stated		Not stated	Haemorrhagic; Other: ICH																											vascular malformations, infection, prematurity-related ICH, mutations of type IV collagen (COL4A1 and COL4A2), congenital thrombophilias, gene polymorphisms in pro- inflammatory cytokines, congenital brain tumours, alloimmune thrombocytopenia, coagulopathy(ECMO- released, congenital heart disease), vitamin K deficiency bleeding in newborn, birth-related trauma, non- accidenttal injuries, haemorrh…		Not stated
64	10634	Tamura et al., 2016	Reversible diffusion weighted imaging hyperintensities during the acute phase of ischemic stroke in pediatric moyamoya disease: a case report	To report a case of pediatric moyamoya disease who was diagnosed with acute cerebral infarction	case report	Document/ record review; Diagnostics		3 years	Paediatric/ childhood	Female(s)		1	Other: cerebral infarction																												Moyamoya disease	Not stated
65	10625	Takeshige et al., 2016	Pathways Linked to Internuclear Ophthalmoplegia on Diffusion-Tensor Imaging in a Case with Midbrain Infarction	To report a patient with characteristic ophthalmoplegia and explore the associated pathologic fiber tracts using diffusion-tensor imaging (DTI).	case report	Diagnostics		21 years	Young stroke	Female(s)		1	Ischaemic; Other: Midbrain infarction																												Mixed connective tissue disease (MCTD)	Japan	High income
66	10589	Suzuki et al., 2019	Infantile cerebral infarction caused by severe diabetic ketoacidosis in new-onset type 1 diabetes mellitus	To describe a rare case of infantile cerebral infarction caused by severe DKA in a patient with new- onset type 1 Diabetes Mellitus(T1DM)	case report	Diagnostics		9 Month	Paediatric/ childhood	Female(s)	Type 1 Diabetes Mellitus	1	Other: Cerebral Ischaemic stroke																												Diabetic ketoacidosis (DKA)	Not stated
67	10585	Suppiej 2et al., 019	Perinatal carotid artery ischemic stroke: Report of two cases	To describe two cases diagnosed with extensive ischemic stroke due to carotid artery occlusion	case report	observation; Diagnostics		24 hours (40+4 weeks, 38 +4 weeks)	Perinatal	Female(s)		2	Ischaemic; Other: neonatal arterial ischemic stroke																											carotid artery occlusion	Perinatal inflammation- high levels of C-reactive protein in mother and/or neonates	Italy	High income
68	10574	Sultan et al., 2018	Dyslipidemia in Children With Arterial Ischemic Stroke: Prevalence and Risk Factors	To perform a cross-sectional analysis of lipid and Lp(a) concentrations in children with arterial ischemic stroke in the Inter-national Pediatric Stroke Study to compare the prevalence of dyslipidemia and high- or low-ranking lipid values in our dataset with reported population values.	cross sectional	Diagnostics	January 2003 - October, 2013	28 days - < 19 years	Paediatric/ childhood	Both		2638	Ischaemic; Other: AIS																												Dyslipidemia - M= 32(62/194), F= 42.4(53/125) and hypertriglyceridemia	Not stated
69	10569	Sugimoto et al., 2012	Nephrotic syndrome complicated by renal and cerebral infarctions in a 14-year-old girl	To report a case of 14-year-old girl with Nephrotic Syndrome, who complicated with renal and cerebral infarctions resulting from arterial thrombosis	case report	Diagnostics		14 years	Paediatric/ childhood	Female(s)		1	Other: cerebral infarction																												Nephrotic syndrome	Not stated
70	10553	Strzelecka et al., 2018	A case of symmetric retrograde thromboembolic cerebral infarction in an 8-year-old child due to arterial thoracic outlet syndrome	To present a case diagnosed for bilateral and symmetric changes due to retrograde thromboembolic phenomenon	case report	Oral history; Diagnostics		8 years	Paediatric/ childhood	Female(s)		1	Other: Cerebral infarction																												Arterial thoracic outlet syndrome	Poland	High income
71	10552	Strumph et al., 2021	Nocturnal hypertension associated with stroke and silent cerebral infarcts in children with sickle cell disease	To elucidate if there is an association between abnormal ambulatory blood pressure measurements and cerebrovascular changes, specifically stroke and SCI	cross sectional	Document/ record review; Oral history; Diagnostics	November 2015 - October 2017.	5- 21 years	Paediatric/ childhood; Young stroke	Both	Sickle cell disease	42	Other: stroke and silent cerebral infarction											0.55																	Nocturnal hypertension	USA	High income
72	10489	Sporns et al., 2022	Childhood stroke	To describe the epidemiology, pathophysiology, diagnosis and management of ischaemic and haemorrhagic stroke in childhood, defined as 29 days to 18 years of age	Review	Document/ record review	not stated	29 days - 18 years	Paediatric/ childhood	Both		not stated	Ischaemic; Haemorrhagic																											AIS: Congenital heart disease, non atherosclerotic arteriopathies (moyamoya, FCA, arterial dissection), sickle cell disease CVST: Infection(otitits media, mastoiditis, sinusitis, meningitis), trauma, dehydration, cardiac or haematolofical disorders( anaemia, polycythaemia, hypercoagulable states) HS: Genetic or acqured haematological disorders ( sickle cell disease, thrombophilia, von Willebrand …		Not stated
73	10478	Sorg et al., 2021	Clinical Diversity of Cerebral Sinovenous Thrombosis and Arterial Ischaemic Stroke in the Neonate: A Surveillance Study	To compare AIS and CSVT population based dataset with respect to risk factors, onset and clinical presentation	cohort	Document/ record review; Questionnaires; Diagnostics	2015 - 2017	< 28 days	Perinatal	Both		245	Ischaemic; Other: CSVT, AIS		AIS=144	M= 96(66.7%) F= 48(33.3%)								CVST= 51	M= 34(66.7%) F= 17(33.3%)																Perinatal asphyxia- CVST -19(13.2%), AIS- 13(25.5%)	Germany	High income
74	10475	Sorg et al., 2020	Risk factors for perinatal arterial ischaemic stroke: A large case-control study	To identify maternal, obstetric, and neonatal risk factors related to perinatal arterial ischaemic stroke (PAIS) diagnosed within 28 days after birth and to understand the underlying pathophysiology.	case control	Document/ record review; Questionnaires	1st January 2015 - 31st December 2017	<= 28 days	Perinatal	Both		134-cases, 576 control	Ischaemic; Other: PAIS			M= 91(67.9%)																									Preterm birth- 22( 16.4%) and associated with a 2.38 (95% confidence interval[CI] 1.37â€“4.12), Apgar score less than 7 at 5 minutes- 17(12.7%) (odds ratio [OR] 41.7; 95% CI 9.51â€“182.9, an umbilical artery pH of 7.1 or below (OR 5.10; 95% CI 2.55â€“10.20), Caesarean-69(51.5%), vaginal-operative delivery,-16(11.9%), chorioamnionitis-8(6.0:%) oligohydramnios-4(3%).	Germany	High income
75	10471	Sonobe et al., 2019	Catastrophic cerebral infarction during extracorporeal life support due to a rare anomaly in the circle of Willis	To present a case of an infant who encountered bilateral cerebral infarction during extracorporeal life support (ECLS) via the right carotid artery due to a rare and tragic anomaly of the circle of Willis	case report	Questionnaires; Diagnostics		6 months	Paediatric/ childhood	Male(s)		1	Ischaemic; Other: bilateral cerebral infarction																											anomaly of the circle of Willis	carotid artery cannulation for venoarterial ECLS in paediatric patients	NA
76	10463	Song et al., 2014	Recurrent posterior circulation infarction caused by anomalous occipital bony process in a young patient	To e report a case of a young patient with recurrent posterior circulation infarction that may have been associated with an anomalous occipital bony process compressing the vertebral artery.	case report	Oral history; Diagnostics		23 years	Young stroke	Male(s)		1	Other: posterior circulation infarction																												Anomalous occipital bony process compressing the vertebral artery	NA
77	10415	Sirachainan et al., 2018	Incidences, risk factors and outcomes of neonatal thromboembolism	To determine the incidences, risk factors, and outcomes of neonatal TE in a tertiary care hospital in Thailand	cohort	Document/ record review	1998 - 2015	<=30 Days	Perinatal	Both		2463	Ischaemic; Other: AIS, CVST		AIS=36%									CVST=11%																	central catheter insertion (10, 35.7%), congenital heart diseases (5, 17.9%), infection(4, 14.3%), maternal risk factors (3, 10.7%), metabolic diseases (2, 7.1%), gastrointestinal disease (1, 3.6%),and intrauterine growth retardation (1, 36%), Protein C deficiency was the most prevalent inherited risk factor	Thailand	upper-middle income
78	10406	Sinha et al., 2021	Neurovascular disorders in children: an updated practical guide	To provide an overview of the risk factors, diagnostic evaluation, imaging protocols and management of paediatric stroke stratified according to AIS, HS and CVST	Review; Other: Practical guide	Document/ record review	not stated	< = 28 days (perinatal), > 28 days- childhood	Paediatric/ childhood	Not stated		not stated	Ischaemic; Haemorrhagic																												AIS: Arteriopathy CVST: Local and systemic illness Haemorrhagic: underlying vascular malformation	not stated
79	10402	Singhal et al., 2013	Role of trauma and infection in childhood hemorrhagic stroke due to vascular lesions		case control	Document/ record review; Diagnostics	1993â€“2004	29 days - 19 years	Paediatric/ childhood	Both		2.3 million population,	Haemorrhagic					132 non neonatal haemorrhagic stroke																							arteriovenous malformation- 34, cavernous malformations- 16, aneurysm- 15, head and neck trauma- 3(4.6%)	USA	High income
80	10395	Singh et al., 2017	Cerebral Venous Sinus Thrombosis Presenting Feature of Systemic Lupus Erythematosus	To describe management of 3 patients with systemic lupus erythematosus (SLE) in whom CVST was a presenting feature.	cohort	Diagnostics	2012-2016	20 years, 26 years, 35 years	Young stroke	Both		43 of whom 3 have SLE	Other: CVST											SLE presenting CVST= 3/43																	In 40 CVST patients without SLE, risk factors included state (hyperhomocysteinemia, 14 (35%); protein S deficiency,10 (25%); protein C deficiency, 5 (12.5%); APLA syndrome,5 (12.5%); antithrombin III deficiency, 4 (10%); factor V mu-tation, 2 (5%) in 23 (57.5%) patients, female specific in 7 (17.5%)patients (pregnancy and puerperium, 6 (15%); oral con-traceptive pill, 1 (2.5%)), infection in 3 (7…	Not stated
81	10388	Singh et al., 2017	Damage control surgery in intracerebral hemorrhage in acute leukemia: a review of two cases	To present two cases of intracerebral haemorrhage which were successfully managed with decompressive craniectomy	case report	Oral history; Diagnostics		12 years, 16 years	Paediatric/ childhood	Male(s)		2	Haemorrhagic																												Acute lymphocytic leukemia (ALL)	Not stated
82	10386	Singh et al., 2017	Life-Threatening Intracerebral Hemorrhage in Previously Undiagnosed Acute T-Cell Lymphoblastic Leukemia with Blast Crisis: A Nightmare in Neurosurgeon's Life?	To report a case of life-threatening intracerebral hemorrhage in previously undiagnosed acute T-cell lymphoblastic leukemia with blast crisis, in which the patient was salvaged from the catastrophic complication after surgical intervention	case report	Oral history; Diagnostics		10 years	Paediatric/ childhood	Male(s)		1	Haemorrhagic; Other: Intracerebral haemorrhage																												Acute lymphoblastic leukemia	Not stated
83	10383	Simunek et al., 2018	Cerebral Infarction in Young Marijuana Smokers - Case Reports	To present three case reports of marijuana consumers who were admitted to our comprehensive stroke center due to ischemic stroke	case report	Oral history; Diagnostics		28,20,28 years	Young stroke	Both		3	Ischaemic																												Marijuana usage	NA
84	10375	Silverberg et al., 2017	Cardiovascular and cerebrovascular comorbidities of juvenile dermatomyositis in united states children	To examine the association between juvenile dermatomyositis (JDM) and cardiovascular risk factors and disease in US children.	cohort	Document/ record review	2002 - 2012	0 -17 years	Perinatal ; Paediatric/ childhood	Both		14 535 620	Other: cerebral infarction or TIA	personal history of transient ischaemic attack and cerebral infarction 0.30%vs0.03%; OR (95% CI): 10.82 (2.46, 47.65)																											Juvenile dermatomyositis	USA	High income
85	10369	Silva et al., 2014	An unusual cause of blindness: infarction in the bilateral lateral geniculate bodies	To report a case of a 10 year old who developed infarction after febrile diarrhoea	case report	Oral history; Diagnostics		10 years	Paediatric/ childhood	Female(s)		1	Other: infarction																												severe episode of febrile diarrhoea	Not stated
86	10368	Silva et al., 2016	Intracerebral hemorrhage with a favorable outcome in a patient with childhood primary angiitis of the central nervous system	To describe a patient with Childhood primary angiitis of the central nervous system (cPACNS) and intracerebral hemorrhage submitted to prompt drainage and immunosuppressive therapy with good prognosis	case report	Oral history; Diagnostics		7 years and 2 months	Paediatric/ childhood	Male(s)		1	Ischaemic																												Childhood primary angiitis of the central nervous system(cPACNS)	Not stated
87	10365	Silva et al., 2018	Cerebral Venous Sinus Thrombosis in a Child with Idiopathic Nephrotic Syndrome: a case report	To describe the case of a 5-year-old girl with idiopathic nephrotic syndrom (NS) for the first time presenting with severe hypoalbuminemia (< 2g/dL)	case report	Oral history; Diagnostics		5 years	Paediatric/ childhood	Female(s)	nephrotic syndrome	1	Other: cerebral venous sinus thrombosis (CVST)																											severe manifestation of acquired thrombophilia	idiopathic nephrotic syndrome	NA
88	10364	Silva et al., 2020	Spontaneous neonatal subdural haemorrhage: always non-accidental injury?	To present a case of a neonate presenting with spontaneous acute subdural haematoma in the absence of classical diffuse subarachnoid haemorrhage, intracerebral haemorrhage or intraventricular haemorrhage, secondary to a ruptured middle cerebral artery aneurysm.	case report	Oral history; Diagnostics		4 week old	Paediatric/ childhood	Female(s)		1	Haemorrhagic																												Left middle cerebral artery aneurysm	Not stated
89	10363	Sigirci et al., 2014	Cerebral atrophy and subdural haemorrhage after cerebellar and cerebral infarcts in an 8-month-old child after having been stung by a scorpion	To report a case of a healthy 8-month-old girl was stung by a yellow scorpion	case report	observation; Oral history; Diagnostics		8 months	Paediatric/ childhood	Female(s)		1	Ischaemic and Haemorrhagic																											hypoperfusion due to hypotension or vasospasm	scorpion sting	NA
90	10357	Siegel et al., 2012	Stroke in children with posterior fossa brain malformations, hemangiomas, arterial anomalies, coarctation of the aorta and cardiac defects, and eye abnormalities (PHACE) syndrome: a systematic review of the literature	To review all known cases of PHACE-related stroke to determine age of onset, presenting symptoms, clinical characteristics, and associated comorbidities to further understand potential risk factors	systematic review	Document/ record review	1998â€“2011	3 months - 5 years	Paediatric/ childhood	Both	PHACE: posterior fossa brain malformations, hemangiomas, arterialanomalies, coarctation of the aorta and cardiac defects, and eye abnormalities	22	Ischaemic; Other: AIS																												arteriopathy-21/22 Aplasia, hypoplasia, or occlusion of a major cerebral artery appears to be a significant risk factor for AIS in children with PHACE, especially when_x0001_1 vessel is involved or if there is coarctation of the aorta	Not stated
91	10356	Siddiqi et al., 2012	Cerebral venous sinus thrombosis: association with primary varicella zoster virus infection	To report 2 cases that highlight an unusual presentation of VZV infection: CVST with primary varicella infection.	case report	Oral history; Diagnostics		15 years, 20 years	Paediatric/ childhood	Male(s)		2	Other: CVST																												Primary varicella zoster virus (VZV) infection	Not stated
92	10355	Siddiq et al., 2017	Utility of Neurovascular Imaging in Acute Neonatal Arterial Ischemic Stroke	To evaluate the prevalence of magnetic resonance angiography (MRA) findings and clinically characterize neonates with arterial ischemic stroke (AIS) who have abnormal or variable vasculature.	cohort	Document/ record review	1991 - 2015.	neonate- age group not stated	Paediatric/ childhood	Both		142	Ischaemic; Other: Neonatal AIS																												Sepsis, low Apgar score(< 9/10) at 5 minute	Canada	High income
93	10348	Shrestha et al., 2014	Perioperative management of two cases of hemophilia with spontaneous intracerebral hemorrhage undergoing emergency craniotomy in resource constrained setup of Nepal	To report two cases of hemophilia who suffered spontaneous intracerebral hemorrhage with features of raised intracranial pressure and were successfully managed perioperatively.	scoping review; Other: case series	Oral history; Diagnostics		12 years, 19 years	Paediatric/ childhood	Male(s)		2	Haemorrhagic; Other: intracerebral hemorrhage																												Hemophilia A and B	Not stated
94	10315	Sher et al., 2013	Etiologic patterns of ischaemic stroke in young adults	To determine the etiologic patterns of stroke in relatively younger population,15 â€“ 45 years of age, particularly with reference to known risk factors.	cross sectional	Document/ record review; Diagnostics	January - December 2010	15 -45 years	Paediatric/ childhood; Young stroke	Both		75	Ischaemic																											15 - 29 years: cardioembolism- 10(52.6%), large artery atherosclerosis- 0(0%), determined etiology- 12(70.6%0, undetermined etiology- 3(25.0%), small vessel disease- 0(0%)		Pakistan	lower-middle income
95	10300	Shatla et al., 2012	Inherited thrombophilia in pediatric ischemic stroke: an egyptian study	To explore risk factors, clinical features, and neuroimaging among Egyptian children with ischemic stroke, and estimate the prevalence of inherited thrombophilia	cohort	Document/ record review; Oral history; Diagnostics	April 2008 - July 2009.	1 month - 14 years	Paediatric/ childhood	Both		20	Ischaemic		< 1 year= 30% 1-5 years= 45% > 5years = 25%	M= 14 F= 6																									methylenete-trahydrofolate reductase polymorphism-10, thrombophilic disorder (heterozygous factorV Leiden)-3, heterozygous prothrombin mutation-1(5%), Low protein S-2(10%), deficiency or protein C and antithrombin III- 0	Egypt	lower-middle income
96	10285	Shaikh et al., 2020	Assessing the risk of stroke development following retinal artery occlusion	To investigate the possible impact of Retinal artery occlusion (RAO) and numerous other clinical and non-clinical factors on the risk of developing a subsequent cerebrovascular accident	cohort	Document/ record review	2002 - 2013	0- >80 years	Perinatal ; Paediatric/ childhood; Young stroke	Both		19809	Ischaemic		0-19 years= 0																										Retinal artery occlusion (RAO). RAO patients with a history of hypertension, hyperlipidemia, tobacco usage, valvular disease, or non-stroke cerebrovascular disease had an increased risk of stroke	USA	High income
97	10281	Shah et al., 2016	Heterozygous MTHFR A1298C Mutation causing Cerebral Venous Sinus Thrombosis	To report a case of a 21 year college student who came with a history of generalized tonic-clonic seizures	case report	Oral history; Diagnostics		21 years	Young stroke	Male(s)		1	Other: CVST																												heterozygous MTHFR A1298C mutation	Not stated
98	10259	Senadim et al., 2016	A rare cause of cerebral venous thrombosis: cryptococcal meningoencephalitis	To present an immunocompetent man with cryptococcal meningoencephalitis (CM) complicated by cerebral venous thrombosis.	case report	Diagnostics		19 years	Young stroke	Male(s)		1	Other: CVST																												Cryptococcal meningoencephalitis (CM)	Not stated
99	10254	Selvan et al., 2017	Stroke and Etonogestrel/Ethinyl Estradiol Ring (NuvaRing): Clinical, Radiological, and Prognostic Features	To present 19 cases of stroke, including both arterial and venous thrombosis, along with clinical, neuroimaging, and prognostic characteristics. We also investigate available serological data to determine any correlation with proposed theories of the thrombotic properties of steroid hormones	Review; Other: case series	Document/ record review; Diagnostics	2006 - 2007 (case series), Review- March 2016- September 2016	14 - 48 years	Paediatric/ childhood; Young stroke	Female(s)		Case series- 19, Review= 8	Ischaemic; Haemorrhagic; Other: AIS, CVST	Stroke occurs within 1st year of use and as soon as 2 weeks after Nuvarung initiation	14-30 years: case series AIS=3/19 CVST=6/19																										Etonogestrel/Ethinyl Estradiol Ring (Nuva Ring) use	USA	High income
100	10202	Schodel et al., 2013	Fatal hemorrhagic stroke in a Caucasian girl with moyamoya disease	To report a case of a 11-year-old girl with sudden neurological deterioration due to intracerebral hemorrhage with early irruption into the ventricular system.	case report	Oral history; Diagnostics		11 years	Paediatric/ childhood	Female(s)			Haemorrhagic																												Moyamoya disease
101	10188	Schieffelin et al., 2013	Central nervous system vasculopathy in HIV-infected children enrolled in the pediatric AIDS clinical trials group 219/219C study	To identify HIV+ children with a diagnosis of vasculopathy or other cerebrovascular events among children enrolled between 1993 and 2004 in 2 prospective, multicenter cohort studies.	cohort	Document/ record review	1993 -2004	0 - 19 years	Paediatric/ childhood	Both		3338	Ischaemic; Haemorrhagic	Haemorrhagic or Ischaemic stroke= 67%																											HIV infection (older children and those with low CD4 counts and high HIV viral loads)	Not stated
102	10174	Sawlani et al., 2013	Factor XIII deficiency presenting with intracerebral bleed	To report the clinical outcome of a young woman with intracranial bleed due to factor XIII deficiency.	case report	Oral history; Diagnostics		15 years	Paediatric/ childhood	Female(s)		1	Haemorrhagic																											Factor XIII deficiency		NA
103	10147	Sarecka-Hujar et al., 2018	Is the 1298A>C polymorphism in the MTHFR gene a risk factor for arterial ischaemic stroke in children? The results of meta-analysis	TRo analyse possible connections between the MTHFR 1298A>C polymorphism and AIS in paediatric patients using a meta-analysis of avail-able data addressing this association in children.	Review	Document/ record review		Children and adolescents- age group not stated	Paediatric/ childhood	Both		8 articles	Ischaemic																												298A>C polymorphism in the MTHFR gene is not a risk factor for paediatric ischaemic stroke( 0.552, OR 1.14 95% CI 0.74â€“1.77)-additive model	Not stated
104	10146	Sarecka-Hujar et al., 2021	Risk factors, types and outcomes of arterial ischemic stroke in Polish pediatric patients: A retrospective single-center study	To analyze risk factors, stroke symptoms and post-stroke consequences in Polish pediatric patients depending on stroke subtype	cohort	Document/ record review	2002 - 2012	<18 years	Paediatric/ childhood	Both		77	Ischaemic; Other: AIS																												Fetal age (38 weeks- 36(59.02%) 39W-5(8.2%), 40W-14(22.95%), 35W-1(1.64%), 36W-5(8.2%), complicated pregnancy=12(19.35%), respiratory infection preceding AIS=10(12.99%), Focal cerebral arteriopathy=48(62.34%), Heart disease =12(15.58%), chronic disease=14(25.45%)	Poland	High income
105	10145	Sarecka-Hujar et al., 2020	Risk factors for recurrent arterial ischemic stroke in children and young adults	to discuss and compare the available data regarding the frequency of AIS recurrence in pediatric patients and in groups of young adults, as well as to assess the possible risk factors for recurrent stroke in children and young adults	Review	Other: PubMed, Scopus, and Embase	43770		Paediatric/ childhood; Young stroke	Both			Ischaemic; Other: Recurrent Arterial Ischemic Stroke recurrence																												children - the presence of vasculopathies, especially Moyamoya disease and syndrome, and focal cerebral arteriopathy of childhood, 77C>T polymorphism within theMTHFR gene young adults - hypertension, diabetes mellitus, smoking, migraine, wild-type G allele of -174G>C polymorphism within the interleukin-6 gene	NA
106	10129	Santos et al., 2022	Natural Course of Cerebral Cavernous Malformations in Children: A Five-Year Follow-Up Study	To investigate the natural course of cerebral cavernous malformations (CCM) in the pediatric population, with special emphasis on the risk of first and recurrent bleeding over a 5-year period.	cross sectional	Document/ record review	2003 - 2020	0 - 18 years	Paediatric/ childhood	Both		129	Haemorrhagic					CCM incidence- ICH=72(55.8%)																							cerebral cavernous malformations (CCM), Surgical CCM removal OR, 6.30 [95% CI, 2.70â€“14.74]; P<0.001	Germany	High income
107	10114	Sandvik et al., 2019	Vascular complications in pediatric craniopharyngioma patients: a case-based update	To present two cases of late vascular complications after multi-modal treatment of craniopharyngioma	case report	Diagnostics		5 years, 13 years	Paediatric/ childhood	Female(s)		2	Haemorrhagic																												Cystic craniopharyngioma	Not stated
108	10070	Saida et al., 2019	Hemorrhagic stroke and renovascular hypertension with Grange syndrome arising from a novel pathogenic variant in YY1AP1	To report the case of a female with Grange syndrome who showed hemorrhagic strokes and RVH with a novel pathogenic variant in YY1AP1	case report	Document/ record review; Diagnostics		7 years	Paediatric/ childhood	Female(s)		1	Haemorrhagic																												Grange syndrome due to novel biallelic YY1AP1 variant	Brazil	upper-middle income
109	10065	Saha et al., 2018	Epidemiology of stroke: findings from a community-based survey in rural Bangladesh	To determine the epidemiology of stroke in a rural population of Bangladesh	cross sectional	surveys	January 2016 - June 2016	> 15 years	Paediatric/ childhood; Young stroke	Both		94965	Other: stroke																								stroke: < 25 years= < 1/1000 population (data from graph)				Older age Male sex Hypertension Diabetes	Bangladesh	lower-middle income
110	10055	Sabatier et al., 2013	Stroke by carotid artery complete occlusion in Kawasaki disease: case report and review of literature	To describe an 18-month-old girl with Kawasaki disease who developed cerebral infarction following complete occlusion of her right internal carotid artery.	Review; case report	Oral history; Diagnostics		18 months	Paediatric/ childhood	Female(s)	Kawasaki Disease	1	Ischaemic																												Kawasaki disease 12 case reports reviewed of children with stroke due to kawasaki disease	NA
111	10019	Ruhoy et al., 2014	Cystathionine beta-synthase deficiency heralded by cerebral sinus venous thrombosis and stroke	To report extensive cerebral venous thrombosis and associated venous stroke in a child with diagnosed homocystinuria	case report	Oral history; Diagnostics		3 years	Paediatric/ childhood	Female(s)		1	Other: CVST																												hyperhomocystinemia ,cystathionine beta-synthase deficiency	Not stated
112	10009	Rotaru et al., 2018	Atrial myxoma with hemiplegia	To report the case of an 8 year old presenting with hemiplegia	case report	Oral history; Diagnostics		8 years	Paediatric/ childhood	Female(s)		1	Ischaemic																												left atrial myxoma	Not stated
113	10001	Ross et al., 2013	Cerebral venous sinus thrombosis in pediatric cancer patients: long-term neurological outcomes	To determine the long-term neurocognitive outcomes in childhood cancer survivors who had CVST during therapy	cohort	Document/ record review	1993- 2006	Age group not stated. Specified paediatrics	Paediatric/ childhood	Both	Paediatric leukaemia and Lymphoma	200	Other: CSVT	9 patients had CVST											M= 5 F=4																L-asparaginase therapy.	USA	High income
114	9990	Rolfs et al., 2013	Acute cerebrovascular disease in the young: the Stroke in Young Fabry Patients study	To determine the overall causes, clinical characteristics, and imaging findings of stroke in the young based on a standardized comprehensive study protocol including validated rating scales, cardiac and vascular diagnostics, magnetic resonance imaging (MRI), and laboratory analyses including molecular genetics for Fabry disease	cohort	observation	April 2007 - January 2010	18 - 55 years	Young stroke	Both		5023	Ischaemic; Haemorrhagic		18 - 24 years: 105 (74.5%)			18-24 years: Primary haemorrhage: 5(3.5%)																						causes of stroke in 18 -24 years old: Atherosclerosis-2(1.9%), cardiac embolic source-24(23.3%), small artery occlusion-9(8.7%), other determined cause-24(23.3%), undetermined cause- 44(42.3%)	18-24 years: current cigarette smoking- 56(37.3%), hyperlipidemia-8(5.5%), Diabetes-1(10.7%), hypertension-16(10.7%), Fabry disease-1(0.7%)	15 European countries	High income
115	9917	Reitz et al., 2016	Angioarchitectural Risk Factors for Hemorrhage and Clinical Long-Term Outcome in Pediatric Patients with Cerebral Arteriovenous Malformations	To analyze possible angioarchitecture risk factors for AVM rupture in children to add more substantial data on treatment planning and to identify factors determining clinicallong-term outcomes in a pediatric cohort predominantly treated by microsurgery in our institution.	cohort	Document/ record review	1992 - 2015	< 18 years	Perinatal ; Paediatric/ childhood	Both		46	Haemorrhagic	children: 31(67.4%)-ICH				Paediatrics: parencymal ICH= 29(93.5%) Intraventricular haemorrhage = 7( 22.6%)																							Arteriovenous Malformations (AVM)	Not stated
116	9894	Rebahi et al., 2014	Severe envenomation by Cerastes cerastes viper: an unusual mechanism of acute ischemic stroke	To discuss 3 authenticated reports of acute ischemic cerebrovascular accidents after 3 typical severe envenomations by Cerastes cerastes vipers.	Other: Case series	Document/ record review; Oral history		5 years	Paediatric/ childhood	Female(s)		3 (1 is < 30 years)	Ischaemic																												A bite by Cerastes cerastes viper	Not stated
117	9888	Raymond et al., 2018	Cerebral Infarction and Refractory Seizures in a Neonate with Suspected Zika Virus Infection	To describe a novel case of middle cerebral artery occlusion with refractory seizures in a suspected Zika virusâ€“positive neonate and discuss possible mechanisms of embolus formation leading to stroke in this patient	case report	observation; Diagnostics	September, 2016	1 day	Perinatal	Male(s)		1	Ischaemic and Haemorrhagic; Other: embolic stroke of the left operculum with hemorrhagic transformation in the area of the left precentral gyrus																												Zika virus infection	NA
118	9862	Ramrakhiani et al., 2019	Clinical Profile, Risk Factors and Outcomes in Patients with Cerebral Venous Sinus Thrombosis: A Study from Western India	To study the cause and clinical profile of venous sinus thrombosis in Western India	cohort	Document/ record review	January 2012 - Jan 2017	> 15 years	Young stroke	Both		71	Other: Cerebral Venous Sinus Thrombosis												17 - 20 years: M=6 F=0																hyperhomocysteinemia, anemia, coagulopathy, pregnancy related, vasculitis, malignancy and oral contraceptive usage.	India	lower-middle income
119	9855	Rambaud et al., 2020	Acute ischemic stroke in adolescents	To describe the clinical and neuroradiologic features, etiologies, initial management, and outcome of ischemiC Stroke in adolescents	cohort	Document/ record review	2007 - 2017	10 - 18 years	Paediatric/ childhood; Young stroke	Both		60	Ischaemic																											Cryptogenic-50% cardioembolism-11(33%): atrial fibrillation(1), mechanical prosthetic valve(1), PFO(6), hypertrophic cardiomyopathy(1), congenital aortic stenosis(1), other determined etiologies- 22(67%): Dissections(6),sytemic vasculitis(3), Transient intracranial angiitis(2), antiphospholipid syndrome(1), systemic lupus(1) Moyamoya(2), congenital coagulopathy(1), Hematologic malignancy(1), adve…	Tobacco smoking (17%), overweight/obesity(17%), acute systemic conditions -8(13%): Fever >48hrs(5), viral gastroenteritis(1), shock (2), chronic systemic disorders(10(17%): sickle cell disease(1), other genetic disease(2), active hematologic malignancy(1), venous thrombophilia(1), hormonal contraception(3), Acute head and neck disorders-7(12%): recent head trauma(5), recent intracranial surgery(1…	France	High income
120	9841	Rafay et al., 2020	Spectrum of cerebral arteriopathies in children with arterial ischemic stroke	To determine that children with arterial ischemic stroke (AIS) due to an identifiable arterio-pathy are distinct from those without arteriopathy and that each arteriopathy subtype has unique and recognizable clinical features	cohort	observation	2003 - 2014	1 month - 18 years	Paediatric/ childhood	Both		2127	Ischaemic; Other: AIS																												Arteriopathy (34%): dissection- 27%, moyamoya-24.5%, focal cerebral arteriopathy-15%, diffuse cerebral vasculitis-15%, non specific arteriopathy-18.5%,	Europe, Asia, Australia, North and south America, Africa	Other: Across different regions
121	9836	Radicioni et al., 2017	Cerebral Sinovenous Thrombosis in the Asphyxiated Cooled Infants: A Prospective Observational Study	To evaluate CSVT incidence in a population of asphyxiated cooled infants through brain magnetic resonance venography (MRV) routinely performed after rewarming	cohort	Diagnostics	July 2010 - November 2015	infant	Paediatric/ childhood	Both	Ashyxiated infant	37	Other: Cerebral sinovenous thrombosis (CSVT)		IS-17(46%) CSVT- 10(27%)																										whole-body cooling to an esophageal temperature of 33.5C maintained for 72 hours by using the servocontrolled Blanketrol III hyper-hypothermia system	Not stated
122	9830	Quinn et al., 2013	Acute silent cerebral ischemic events in children with sickle cell anemia	To test the hypothesis that acute silent cerebral ischemic events (ASCIEs) are frequent and potentially transient.	cross sectional; cohort	Diagnostics		5 - 14 years	Paediatric/ childhood	Both		966 MRIs from 732 children	Ischaemic; Other: acute clinically silent cerebral ischemia	1.3% of MRIs (10 of 771) in 652 children (mean age, 10.0 years), with an incidence of 47.3 events per 100 patient-years (95% CI, 22.7-87.2)																											Sickle Cell Anemia	United States, England, and France	High income
123	9812	Qian et al., 2020	Analysis of Factors Related to Cerebral Infarction after Direct Bypass Surgery in Adults with Moyamoya Disease	High-risk factors of the patients with moyamoya disease (MMD) were analyzed to provide the basis for prediction and management of cerebral infarction after direct by-pass surgery in adult MMD.	cohort	Document/ record review	July 2013 to December 2017	18â€“67 years	Young stroke; Other	Both	moyamoya disease + middle cerebral artery bypass	250	Other: postoperative cerebral infarction	31strokes out of 250 people with moyamoya who had MCA bypasses (all ages) Age less than 30: 2 strokes out of 26. Decadal age ranges presented in Table 3																										complication after MCA bypass in people with moyamoya	preoperative infarction and Suzuki stage of nonoperative side	NA
124	9807	Putaala et al., 2012	Demographic and geographic vascular risk factor differences in European young adults with ischemic stroke: the 15 cities young stroke study	To compare among young patients with ischemic stroke the distribution of vascular risk factors among sex, age groups, and 3 distinct geographic regions in Europe.	cross sectional	observation	1998 - 2010	18 - 49years	Paediatric/ childhood; Young stroke	Both		3944	Ischaemic	Data from graph		15-24 years M= 45% F= 57% 25 - 29 years M= 40% F= 62%																									Family history of stroke, dyslipidemia, Prior TIA, coronary heart disease, Hypertension, atrial fibrillation, Diabetes, current smoking (difficult to interpret percentages from graph)	Finland, Norway, Austria, Belgium, France, Germany, Hungary, The Netherlands, Switzerland, Greece, Italy, Turkey, Europe	High income
125	9799	Purkait et al., 2014	Tuberous sclerosis presenting with hemorrhagic stroke	To report a case of 2 year old boy with hemorrhagic stroke	case report	observation; Oral history; Diagnostics		2 years	Paediatric/ childhood	Male(s)	tuberous sclerosis	1	Haemorrhagic																											May be an early hemorrhagic transformation of an underlying embolic ischemic infarction		NA
126	9796	Pulivarthi et al., 2013	Spontaneous intracerebral hemorrhage: A pediatric case of undetermined etiology and review of literature	report a case of a 5-year-old boy with a intracerebral hemorrhage (ICH) of unknown etiology	case report	Oral history; Diagnostics		5 years	Paediatric/ childhood	Male(s)		1	Haemorrhagic																											The possible etiologies in our case may include a small arteriovenous malformation that was ruptured into the ventricles and spontaneously thrombosed, which could not be detected.		USA
127	9789	Probert et al., 2013	Reversible cerebral vasoconstriction syndrome: rare or underrecognized in children?	To report a case of Reversible cerebral vasoconstriction syndrome (RCVS) in a 13-year-old male with severe thunderclap headaches and no focal neurological signs	case report	Oral history; Diagnostics		13 years	Paediatric/ childhood	Male(s)	uncomplicated migraine, with infrequent mild headache	1	Other: multiple acute infarcts																											Reversible cerebral vasoconstriction syndrome	Reversible cerebral vasoconstriction syndrome	NA
128	9780	Press et al., 2015	Cavernous Sinus Thrombosis in Children: Imaging Characteristics and Clinical Outcomes	To describe the natural history of childhood CST in a retrospective cohort with CST seen at a single pediatric tertiary-care centre >10 years.	cohort	Document/ record review	2003 -2014	1 month - 18 years	Paediatric/ childhood	Both		121	Other: infarct		Infarct=10																										Cavernous sinus thrombosis (CST), carotid artery narrowing	USA	High income
129	9776	Prasad et al., 2014	Ischemic infarction of cerebral cortex in a child with scorpion sting envenomation	To report a case, which had features of scorpion sting envenomation and hemiparesis due to ischemic infarction of the cerebral cortex.	case report	Oral history; Diagnostics		3 years	Paediatric/ childhood	Female(s)		1	Ischaemic; Other: Ischemic Infarction of Cerebral Cortex																											Reduced blood flow in the carotid arterial system as a result of severe vasospasm during autonomic storm	scorpion sting envenomation	India	lower-middle income
130	9773	Prabhu 2013	Cerebrovascular complications in pregnancy and puerperium	To analyze the incidence, possible etiological factors, pathology, clinical manifestations, brain CT scan features, treatment, and prognosis of cerebrovascular complications occurring in pregnancy and puerperium.	cohort	Oral history; Diagnostics	January 2006 - February 2008	Only mean age of 22 years stated.	Young stroke; Other	Female(s)		26 women	Haemorrhagic																												hypertension during pregnancy	India	lower-middle income
131	9748	Poidvin et al., 2014	Growth hormone treatment for childhood short stature and risk of stroke in early adulthood	To investigate the incidence of stroke and stroke subtypes in a population-based cohort of patients in France treated with growth hormone (GH) for short stature in childhood	cohort	Document/ record review	2008â€“2010	children (age group not stated)	Paediatric/ childhood	Both	idiopathic isolated GH deficiency or childhood short stature for gestational age	6874	Ischaemic; Haemorrhagic	Stroke in adulthood(N=11)	n= 3, Standardised incidence ratio(SIR)- Crude: 0.6 (0.1â€“1.7)			SAH(N=5)- SIR-Crude: 5.7(1.9-13.4) ICH (n=3)- SIR-Crude: 2.1(0.4-6.3) Overall haemorrhagic stroke- 8(76%)																							Growth Hormone(GH) treatment in childhood for idiopathic isolated GH deficiency or childhood short stature	France	High income
132	9745	Pocoski et al., 2014	Cardiovascular comorbidities are increased in U.S. patients with haemophilia A: a retrospective database analysis	to evaluate the prevalence of cardiovascular comorbidities among a large population of individuals with haemophilia A, relative to an unaffected non-coagulopathic male population with similar patient characteristics.	cohort; Other: a retrospective database analysis	Document/ record review	1 January 2007â€“31 December 2009	0 to 70+ years	Paediatric/ childhood; Young stroke; Other	Male(s)	Haemophilia	10 024 males (2506 were grouped in the haemophilia A cohort and 7518 in the general cohort) Age 0 to 17: 2256 control, 752 Haemophilia Age 18 to 29: 1590 control, 530 haemophilia	Ischaemic; Haemorrhagic; Other	Haemorrhagic stroke: Age 0 to 17: General .1%, Hamophilia 1.3% Significant Ischemic: 0% to .9%, Significant																											haemophilia A	USA	High income
133	9724	Pilipenko et al., 2018	Formation During Lifetime of Arteriovenous Shunt in Developmental Venous Anomaly That Caused Intracerebral Hemorrhage	To report a case of lifetime arteriovenous shunt formation in Developmental venous anomaly (DVA) that caused intracerebral hemorrhage in a child	case report	Diagnostics		10 years	Paediatric/ childhood	Female(s)		1	Haemorrhagic																												Arteriovenous shunting in developmental venous anomaly (DVA)	Russia	upper-middle income
134	9720	Pierik et al., 2020	Distribution of Cardioembolic Stroke: A Cohort Study	The primary aim of the current study was to confirm in a large independent cohort that strokes with a cardiac etiology are more often located in the posterior circulation area than strokes of another etiology. The secondary aim was to study the association of clinical characteristics with cardioembolic strokes in patients with ischemic stroke	cohort	Document/ record review	September 2009 - November 2014	0-100 years	Paediatric/ childhood; Young stroke; Other	Both		3311	Ischaemic; Other: cerebral ischemia, including both ischemic stroke and transient ischemic attack (TIA)																											Age 0-20, 4 due to cardioembolism, 8 without Age 21-30: 8 with cardioembolism, 12 without. Table 2 presents data for all decades of life.	Risk factors not broken down by age:	Netherlands	High income
135	9695	Pergami et al., 2015	West Virginia University Pediatric Stroke Registry: Clinical Description and Risk Factors Identification in Patients From a Rural Area	To retrospectively determine the most common causes of paediatric stroke in patient referred to West Virginia University Hospitals	cohort	Document/ record review; Diagnostics	2000 - 2012	0 - 18 years	Perinatal ; Paediatric/ childhood	Both		187	Ischaemic; Haemorrhagic		0- 28days(neonates): AIS=21(67%) CSVT=4(13%) Children(29 days -18 years): AIS=68(67%) CVST=9(8%)			0- 28days(neonates): ICH= 3(10%) Children(29 days -18 years): ICH=20(20%)																							Cardiac disorders(congenital heart disease (neo-13, ch-26), Acquired heart disease, isolated Patent Foramen Ovale, previously > 72 hours operated for CHD, Stroke at cardiac surgery < 72 hours ): neonates= 13(42%), children 32(31%), Vascular diseases(Moyamoya, Dissection, cerebral aneurysm rupture, multiple cavernous hemangioma, A-V malformation): neonates= 1, children 15(14%) Hypercoagulability/m…	USA	High income
136	9684	Per et al., 2014	Childhood stroke: results of 130 children from a reference center in central anatolia, Turkey	To summarize the etiology, risk factors, initial complaints, clinical features, laboratory, radiological findings, and clinical follow-up data of the children with ischemic stroke.	cohort	Document/ record review; Diagnostics	January 2002 - January 2013	1 month - 16 years	Paediatric/ childhood	Both		130	Ischaemic		1-12 months=30	M=68(52%)																									Infectious disease-24(Encephalitis-8, meningitis-7, sepsis-5, varicella-2) congenital heart disease- 16, MTHFR polymorphism- 13, Trauma-10, Hypertension-6, Factor V Leiden mutation-6, Hypernatremic dehydration-5, Acute lymphoblastic leukemia-3, Hyperlipidemia-2, Fibromuscular dysplasia-2 Immune deficiency-2, Protein C deficiency- 1, Multiple sclerosis-1, Congenital adrenal hyperplasia-1, Hemiconv…	Turkey	High income
137	9659	Patil et al., 2013	Fatal intracranial hemorrhage as the initial presentation of acute lymphocytic leukemia: a case report	To report a case of previously undiagnosed acute lymphocytic leukemia (ALL) presenting with fatal intracerebral hemorrhage (ICH) .	case report	Oral history		17 years	Young stroke	Male(s)		1	Haemorrhagic																											extreme leukocytosis and coagulopathy	Disseminated intravascular coagulation due to acute lymphocytic leukemia	NA
138	9650	Patel et al., 2013	Combined deficiency of proteins C and S: ischaemic stroke in young individuals	To describe a case of a 25-year-old man who presented with right middle cerebral artery territory infarct due to protein C and S deficiency	case report	Oral history; Diagnostics		25 years	Young stroke	Male(s)		1	Ischaemic																												combined deficiency of proteins C and S	India	lower-middle income
139	9646	Pastor et al., 2019	Suprasellar ganglioglioma presenting as a middle cerebral artery infarction	To report the case of a 9-year-old child with an extensive suprasellar ganglioglioma presenting with a cerebral infarction due to direct compression of the medium cerebral artery	case report	Oral history; Diagnostics		9 years	Paediatric/ childhood	Male(s)		1	Ischaemic; Other: Cerebral infarction																												suprasellar ganglioglioma	Morocco	lower-middle income
140	9620	Parikh et al., 2019	Young Stroke: An Unusual Presentation of Arrhythmogenic Right Ventricular Dysplasia	To report a case of Arrhythmogenic right ventricular dysplasia (ARVD) presenting with features of acute ischemic cerebrovascular stroke.	case report	Oral history; Diagnostics		23 years	Young stroke	Male(s)		1	Ischaemic																												Arrhythmogenic right ventricular dysplasia (ARVD)	Not stated
141	9605	Palm et al., 2013	Intracerebral haemorrhage in a population-based stroke registry (LuSSt): incidence, aetiology, functional outcome and mortality	To test the hypothesis of stable incidence rates over time and additionally investigate the impact of risk factors, clinical characteristics and ICH aetiology on 1-year mortality and functional outcome	cohort	Document/ record review; Diagnostics	January 1st, 2006 and December31st, 2010	0 - >=85 years	Perinatal ; Paediatric/ childhood; Young stroke	Both		152	Haemorrhagic					< 25 years = 0.0/100,000 person-years																							ageing	Germany	High income
142	9601	Pacheco et al., 2018	Safety and efficacy of recanalization therapy in pediatric stroke: A systematic review and meta-analysis	To review and synthesize currently available evidence on these acute recanalization therapies in pediatric stroke patients	systematic review	Document/ record review		< 18 years	Paediatric/ childhood			3 out of 222 records, 16,987 pediatric stroke patients	Haemorrhagic; Other: ICH																												receiving thrombolysis, Thrombolysis risk ratio= 3.48,95%CI:1.66-7.29;P=0.001)	Not stated
143	9582	Owolabi et al., 2012	Stroke in Young Adults: A Prospective Study from Northwestern Nigeria	To review the pattern, types, and case fatality of stroke in the young adults in the northwestern part of Nigeria	cohort	Document/ record review; Questionnaires	June 2008 - August 2010	18-40 years	Young stroke	Both		71	Ischaemic; Haemorrhagic			10-20 years M= 3 F=0 21 - 30 years M=16 F=2			10-20 years M= 0 F=0 21 -30 years M=8 F=1																						hypertension (74.7%) patients,smoking (50.7%), hypercholesterolemia (9.9%), non-hypertensive cardiac diseases (8.5%), HIV (8.5%), diabetes mellitus (4.2%)cocaine and amphetamine (2.8%), and sickle cell disease (2.8%)	Nigeria	lower-middle income
144	9580	Oulasvirta et al., 2019	Characteristics and long-term outcome of 127 children with cerebral arteriovenous malformations	To clarify the characteristics and long-term outcome of pediatric patients with Ateriovenous Malformation	cohort	Document/ record review	1942 - 2014	< 18 years	Paediatric/ childhood	Both		127	Haemorrhagic					ICH= 76%																							Ateriovenous Malformation (AVM)	Finland	High income
145	9557	Onyambu et al., 2013	Clinical Features and Patterns of Imaging in Cerebral Venous Sinus Thrombosis at Kenyatta National Hospital	To evaluate the clinical characteristics and patterns of neuroimaging findings in patients with radiologically confirmed CVST.	cohort	Document/ record review	eptember 2006 - September 2011	9 - 80 years	Paediatric/ childhood; Young stroke	Both		51	Other: CSVT											CVST: 0 -16 years= 5(10.6%) 17-24 years = 9(19.2%)	CVST: 0-16 years: M=1(20%), F= 4(80%) 17 -24 years: M=2(22.22%), F=7(77.78%)																risk factors stated were not segregated by age	Kenya	lower-middle income
146	9554	Onubiyi et al., 2016	Computerized tomographic pattern of stroke seen in University of Portharcourt Teaching Hospital	To establish the CT pattern of stroke seen in University of Port Harcourt Teaching Hospital (UPTH) and to determine the relationship between the different stroke patterns and age,sex,including time of presentation.	cross sectional	Diagnostics	November 2012 - November 2013	6-90 years	Paediatric/ childhood; Young stroke	Both		203	Ischaemic; Haemorrhagic		< 20 years= 1 21- 30 years = 0			< 20 years Intraparencymal haemorrhage = 0 SAH = 0 21- 30 years = 0 Intraparencymal haemorrhage = 3 SAH = 0																								Nigeria	lower-middle income
147	9504	Ogunsile et al., 2018	History of parvovirus B19 infection is associated with silent cerebral infarcts	To identify the association between SCI and prior B19Vinfection	cross sectional	Document/ record review	2005 - 2013	5-15 years	Paediatric/ childhood		Sickle cell anaemia	1074	Other: Silent Cerebral infarct																												history of ParvovirusB19(B19V) infection and Hb <7g/dl increased odds ratio of SCI(2.12;95%CI,1.17â€“3.84;P=0.013)	United States, France, Canada,and United Kingdom	High income
148	9496	Ogoke et al., 2018	Multiple subacute bilateral cerebral infarcts in a 9-year-old Nigerian male: a case of childhood primary angiitis of the central nervous system	To report a case of a 9-year old male who presented with progressively slurred speech, progressive weakness of the limbs, hemifacial weakness and vomiting.	case report	Oral history; Diagnostics		9 years	Paediatric/ childhood	Male(s)		1	Other: multiple subacute cerebral infarction																												Primary Angitis of the CNS (PACNS)	Nigeria	lower-middle income
149	9491	Oesch et al., 2021	Focal Cerebral Arteriopathy of Childhood: Clinical and Imaging Correlates	To describe the presentation, treatment, and outcome of Focal cerebral arteriopathy (FCA) in a more recent North American pediatric cohort of arterial ischemic stroke. Imaging characteristics evaluated included location and degree of stenosis, location and size of infarct, and radiographic progression in FCA.	cohort	Document/ record review; observation; Diagnostics	January 1, 2009 - January 1, 2019	1 Month - 18 years	Paediatric/ childhood	Both		179	Ischaemic; Other: AIS		77 (43%)																										Arteriopathy - 27(43%), cervical artery dissection-20(26%), moyamoya arteriopathies-23%, Focal cerebral arteriopathy- 8%,	USA	High income
150	9472	Nozaki et al., 2019	Risk Factors for Cerebral Infarction in Duchenne Muscular Dystrophy: Review With our 2 Cases	To present 2 cases of Duchenne muscular dystrophy (DMD) with cerebral infarction.	case report	Oral history; Diagnostics		19 years, 20 years	Young stroke	Male(s)	Duchenne Muscular Dystrophy with dilated cardiomyopathy	2	Other: Cerebral infarction																												Duchenne Muscular Dystrophy with dilated cardiomyopathy	NA
151	9470	Novick et al., 2014	Acute cerebrovascular accident in an 18-year-old male with von Willebrand disease	To describe an 18-year-old male with a history of Willebrand disease (vWD), with left sided hemiparesis that occurred shortly after being placed in a headlock while wrestling.	case report	Oral history; Diagnostics		18 years	Young stroke	Male(s)	von Willebrand Disease	1	Other: acute right paramedian pontine infarction																											shearing forces during wrestling, resulting in clot formation leading to ischemic emboli		Not stated
152	9451	Noje et al., 2013	Hemorrhagic and ischemic stroke in children with cancer	To assess stroke prevalence in children with cancer; to establish cancer and stroke type, and to determine modifiable risk factors for stroke were present	cohort	Document/ record review	2000 - 2009	< 18 years	Paediatric/ childhood	Both		1411	Ischaemic; Haemorrhagic		n= 5			Intracerebral haemorrhage= 7						Sinovenous thromboses = 3																	childhood cancer: Brain tumour - 5 (33.3%), leukaemia-8 (53.3%), Lymphoma - 2 (13.3%),	Not stated
153	9436	Nimptsch et al., 2012	Trends in Acute Inpatient Stroke Care in Germany	To investigate care for stroke patients in German acute care hospitals, on the basis of administrative data from all acute care hospitals that use the DRG (diagnosis-related group) classification system	cohort	Document/ record review	2005 - 2010	> 19 years	Young stroke	Both		1 445 356	Other: stroke												20-29 years M= 9 - 11 per 100,000 inhabitants F= 10 - 12 per 100,000 inhabitants																	Germany	High income
154	9430	Niebler 2021	Stroke in pediatric ventricular assist device patients-a pedimacs registry analysis	To utilize the Pediatric Inter-agency Registry for Mechanical Circulatory Support (Pedi-macs) to investigate rates, risk factors, and outcomes of Cerebralvascular accidents (CVA) in pediatric patients while on ventricular assist devices (VADs) in the current era	cohort	Document/ record review	September 2012-June 2019	1 month - 18 years	Paediatric/ childhood	Both		662	Other: CVA	CVA- 71(10.7%)																											Pediatric ventricular assist device (VAD)	USA	High income
155	9422	Nguyen-Khoa et al., 2012	Hospitalized cardiovascular events in patients with diabetic macular edema	To investigate the incidence rate of hospitalized myocardial infarctions (MI) and cerebrovascular accidents (CVA) in patients with diabetic macular edema (DME) compared with diabetic patients without retinal diseases.	case control; cohort	Document/ record review	1 January 2002 - 31 December 2005	18 - 89 years	Young stroke	Both		3519 cases, 10557 controls	Other: CVA											CVA: 18-29years 0.0/1000py																	Diabetic macular edema (DME)	USA	High income
156	9413	Newbury et al., 2017	Stroke Epidemiology in an Australian Rural Cohort (SEARCH)	To report the first Australasian stroke incidence study in a rural population.	cohort	Document/ record review	15 July 2009 - 14 July 2011,	0 - >=85 years	Paediatric/ childhood; Young stroke	Both		96,036 population	Other: Stroke											0 -14 years 0/100,000 person-years 15 -24 years 0/100,000 person- years																inadequate anticoagulation of atrial arrhythmia		Australia	High income
157	9407	Neo 2019	Japanese Encephalitis presenting with cerebral venous sinus thrombosis: a case report	To report a case of Japanese Encephalitis presenting with cerebral venous sinus thrombosis in Malaysia.	case report	Oral history; Diagnostics		17 years	Paediatric/ childhood	Male(s)	Japanese Encephalitis (JE)	1	Other: cerebral venous sinus thrombosis (CVST)																												Japanese Encephalitis	Malaysia	upper-middle income
158	9400	Neelamegam et al., 2013	Stroke incidence in the South West District of the Penang Island, Malaysia: PEARLs: Penang Acute Stroke Research Longitudinal Study	to report the stroke incidence in the south-west region of the Penang Island	cross sectional	Document/ record review	April 1, 2010 - March 30, 2011	0 to >=75 years	Paediatric/ childhood; Young stroke; Other: old	Both		228 stroke cases	Ischaemic; Haemorrhagic	67.42 per 100,000 population per year for all ages: 0 to >75	0â€“14= 0 per 100,000 population per year 15-24=0.57 25-34=0.78 35-44=4.06 45-54=10.41 55-64=17.56 65-74=19.34 >=75=14.70							For All Ages: Male=73.64 per 100,000 population per year Female=60.26 per 100,000 population per year Male 0 to 14: 0 per 100,000 15 to 24: 0 25 to 34: 1.6 Older ages in table 2 Female: 0 to 14: 0 14 to 24: 1.13 25 to 34: 0 Older ages in table 2.																				Malaysia	upper-middle income
159	9393	Ndiaye et al., 2013	Ischemic stroke in childhood: A Senegalese cohort	To determine risk factors, clinical and radiological features and outcome of arterial ischemic stroke in a cohort of Sen-egalese infants.	cohort	Document/ record review; Diagnostics	July 2003 - July 2011	1 month - 18 years	Paediatric/ childhood	Both		48	Ischaemic			M= 28 F= 20																								Cardioembolic -6(12.5%), other determined etiology: sickle cell disease -10(20.83%), meningoencephalitis -3(6.25%), Head trauma- 3(6.25%), microcytic or normocytic anaemia-7(14.58%), prothrombotic abnormality- 1(2.08%), steno-occlusive cerebral arteriopathy- 1(2.08%), Multiple probable/ posible etiologies- 5(10.41%), undetermined etiology- 12(25%)	sickle cell disease, anemia, embolic heart disease, meningoencephalitis and head trauma	Senegal	lower-middle income
160	9383	Nasreen et al., 2021	Background incidence rates of hospitalisations and emergency department visits for thromboembolic and coagulation disorders in Ontario, Canada for COVID-19 vaccine safety assessment: a population-based retrospective observational study	To estimate background rates of selected thromboembolic and coagulation disorders in Ontario, Canada	cohort	Document/ record review	2015 -2020	0 - >=80 years	Paediatric/ childhood; Young stroke	Both		85 million person-year	Ischaemic; Haemorrhagic		0 -19 years 1.78/100,000 pop 20 -29 years 4.68/100,000 pop			0 -19 years Intracerebral haemorrhage (ICH): 1.01/100,000 pop Subaracnnoid haemorrhage(SAH): 0.68/100,000 pop 20 -29 years ICH: 2.28/100,000 pop SAH: 1.80/100,000 pop						0-=19 years CVT: 1.12/100,000 pop 20 -29 years 1.30/100,000 pop																		Canada	High income
161	9372	Narayan et al., 2012	Risk factors, clinical profile, and long-term outcome of 428 patients of cerebral sinus venous thrombosis: insights from Nizam's Institute Venous Stroke Registry, Hyderabad (India)	to investigate the risk factors, clinical profile, and outcome of the fully investigated cases of CSVT from a major university referral hospital in South India.	cohort	Diagnostics	June 2002 - September 2010	8-65 years (mean 31.3 years)	Paediatric/ childhood; Young stroke	Both		428	Haemorrhagic; Other: cerebral sinus venous thrombosis (CSVT) CT scan brain was done in 293 patients and the findings included: hemorrhagic infarction in 172 (58.7%), empty delta sign in 56(19.1%), and cord sign in 9 (3%) patients [Table 3]. MRI was done in 392 patients and CSVT diagnosis was made by hemorrhagicinfarct in 179 (45.6%), hyperdense sinuses in 145 (36.9%), empty delta sign in 80 (20.4…																												anemia in 79 (18.4%), hyperhomocysteinemia in 78 (18.2%), alcoholism in 67 (15.6%), oral contraceptive pill intake in 49 (11.4%), postpartum state in 42(9.8%), anticardiolipin antibodies in 31 (7.2%), and protein S deficiency in 53 (12.3%) patients	India	lower-middle income
162	9352	Nakajima et al., 2014	Sturge-Weber syndrome with spontaneous intracerebral hemorrhage in childhood	To describe a patient with Sturge-weber syndrome who exhibited bleeding in the right thalamus with intraventricular hematoma penetration	case report	Diagnostics		2 years	Paediatric/ childhood	Female(s)		1	Haemorrhagic; Other: Intracerebral haemorrhage																												Sturge-Weber syndrome (SWS)	Not stated
163	9346	Najjar et al., 2020	Role of transoesophageal echocardiography in detecting patent foramen ovale in stroke patients aged <=60 years: A retrospective study	1) to assess the frequency of transoesophageal echocardiography (TOE) performed and the proportion of PFOs detected in patients aged<=60yearsand (2)examine the effect of Patent foramen ovale (PFO) closure on reducing stroke reoccurrence	cohort; Other: retrospective clinical audit	Document/ record review	January1,2015 - December31,2018	18â€“60 years	Young stroke; Other	Both		214	Ischaemic	214 patients records included	14 of 214 (6.5%) were aged<=30years, 22 (10.3%)were between the ages of 31 and 40 years, 59 (27.6%) were between the ages of 41 and 50years. 119 55.6% between 51-60 years	131 (61.2%) patients were male, 83 (38.8%) were female Across all age groups. 18 to 60 years.																								Large artery atherosclerosis Cardioembolic Small artery occlusion (lacune)	Across all ages: hypertension, hyperlipidaemia, type1 and 2 diabetes mellitus, and current/past smoking 18 to 30 had PFO in 28.6% of cases in contrast to the 51 to 60 patients at 1.7% Inthepresentstudy,therewasahigherprevalenceofPFOamongyoungerpatientsthanamongolderstrokepatients.	Australia	High income
164	9337	Nafile Sayman et al., 2020	Silent cerebral infarct in sickle cell anemia patients of southern Turkey	To detect SCI with noninvasive methods and to determine related risk factors in patients with sickle cell anemia (SCA)	cohort	Document/ record review; Diagnostics		5 - 31 years	Paediatric/ childhood; Young stroke	Both		54	Other: Silent cerebral infarcts	6/54 people with sickle ceell anemia that had silent cerebral infarcts										< 8 years=0 of 3(0%) 8â€“16 years=5 of 34, (14.7%) >16 years=1 of 17 (5.9%)																	sickle cell anemia, some evidence in the paper which categorizes SCA and breaks down the risk factor by category.	Turkey	upper-middle income
165	9284	Murphy et al., 2015	Review of cranial radiotherapy-induced vasculopathy	To review the preclinical findings regarding the pathophysiology of late radiation-induced vascular damage, and discusses the clinical incidence and risk factors for each type of vasculopathy	Review	Document/ record review			Paediatric/ childhood	Not stated			Other: Stroke																												for children who receive cranial radio-therapy: young age at radiotherapy, radiotherapy dose, NF1,tumor location, chemotherapy, and endocrine abnor-malities	Not stated
166	9275	Munube et al., 2016	Prevalence of stroke in children admitted with sickle cell anaemia to Mulago Hospital	To determine the prevalence of stroke amongst children with sickle cell anaemia (SCA) admitted to Mulago National Referral Hospital in Uganda and described the co-morbidities.	cohort	Document/ record review	August 2012 - August 2014	< 18 years	Paediatric/ childhood	Both		2176	Other: stroke														6.8 % (147 of 2176)		M=71 F=76												Sickle Cell Anaemia	Uganda	low income
167	9263	Mulkey et al., 2018	Neuroimaging Findings in Normocephalic Newborns With Intrauterine Zika Virus Exposure	To present two examples of novel neuroimaging features in normocephalic newborns born to mothers with Zika infection during pregnancy	case report	Diagnostics		newborn (0-28days)	Perinatal	Male(s); Female(s)		2	Ischaemic; Other: cerebral infarction																												Congenital Zika infection	USA	High income
168	9262	Mukherjee et al., 2021	Clinico-Epidemiological Profile, Etiology, and Imaging in Neonatal Stroke: An Observational Study from Eastern India	To assess the clinico-epidemiological profile, etiology, and imaging findings in neonatal stroke(NS)	cohort	observation	August 2014 - July 2016	0 - 28 days	Perinatal	Both		43	Ischaemic; Haemorrhagic		AIS- 23(53%)	M=70%		0.47																							maternal sepsis -5(12%), 'sepsis/meningitis/necrotizing enterocolitis - 7, undiagnosed- 15,	India	lower-middle income
169	9254	Mueller et al., 2013	Risk of first and recurrent stroke in childhood cancer survivors treated with cranial and cervical radiation therapy	To assess rates and predictors of first and recurrent stroke in patients treated with cranial irradiation (CRT) and/or cervical irradiation â‰¤ 18 years of age.	cohort	interviews; Document/ record review	1980 - 2009	<= 18 years	Paediatric/ childhood	Both	Paediatric cancer(Brain tumour)	325	Ischaemic; Haemorrhagic; Other: Stroke	625 per 100,000 person-years (95% CI 378â€“977 per100,000)	n=13			n=4						unknown=2																	cranial irradiation (CRT), 100cGy increase in radiation dose increases risk of stroke by 5%, > 8 fold increase from 2% at 5 years to 17% at 20 years after radiation therapy	Not stated
170	9249	Mudalige et al., 2022	The clinical and radiological cerebrovascular abnormalities associated with renovascular hypertension in children: a systematic review	A systematic review of clinical and radiological abnormalities associated with renovascular hypertension in the globalpediatric (< 18 years) population.	systematic review	Other: MEDLINE, Embase, and Google Scholar databases	from data base inception to 26 January 2021	10 daysâ€“17.9 years	Paediatric/ childhood	Both	bilateral renal artery stenosis, secondary to fibromuscular dysplasia and had coexisting occlusive cerebrovascular disease	384	Ischaemic; Haemorrhagic; Other: asymptomatic cerebrovascular stenosis to acute stroke and posterior reversible encephalopathy syndrome	31 children from case reports 8 had hemmorrhagic stroke, 7 with ischemic, and 4 with PRES (posterior reversible encephalopathy syndrome) Incidence based on cohort studies and case series is presented but not aggregated																										fibromuscular dysplasia, dysplastic kidney tissue, and inflammatory vasculitis		13 countries
171	9220	Morgan 2015	Evaluation and management of the child with suspected acute stroke	To discuss the risk factors, diagnosis and treatment for pediatric stroke	Review	Other		30 days to 18 years	Paediatric/ childhood	Not stated			Ischaemic; Haemorrhagic	1.6 to 13 per 100000 from references 1 to 3,																											From Table 1, with references cited in table. Arterial ischemic stroke Arteriopathies combined Moyamoya Postvaricella arteriopathy Nontraumatic dissection Sickle cell disease CNS lupus Nonspecific vasculitides Cardiac etiology Infections Hypercoagulable condition Prothrombotic state Trauma Malignancy Mitochondrial No identified risk factor Cerebral venous sinus thrombosis (CVST) Nonspecific infec…	NA
172	9217	Moreau et al., 2018	Cardiac voltage-gated sodium channel mutations associated with left atrial dysfunction and stroke in children	To identify a genetic link between electro-mechanical atrial dysfunction and stroke in children	case report	Diagnostics		11 years, 14 years	Paediatric/ childhood	Male(s)	atrial dysfunction	2	Other: Stroke																												Nav1.5 mutation	Not stated
173	9203	Montanaro et al., 2019	Epidemiology of concurrent Chagas disease and ischemic stroke in a population attending a multicenter quaternary rehabilitation network in Brazil	To describe the epidemiological and geographical distribution of IS in Chagas disease in patients attending multicenter, open access, quaternary rehabilitation hospital network spread across four of the five regions of Brazil and to infer the relevant statistical assessments for identifying eventual regional differences	cohort	Document/ record review; Diagnostics	2009 -2013	>= 20 years	Young stroke	Both		7729	Ischaemic															20 - 29 years 4(8%)													Chagas disease	Brazil	upper-middle income
174	9195	Moiz et al., 2021	Case Study of Pediatric Cerebral Sinus Venous Thrombosis Center of a Low Middle-Income Country	To observe the clinical course, management, and outcome of pediatric patients with sinus thrombosis in a tertiary care center at Pakistan	cohort	Document/ record review	2011 - 2020	0 - 18 years	Paediatric/ childhood	Both		143492	Other: CVST	Overall annual rate 18.5 events per million paediatric admissions										0-1 month= 8(25%) >1 month-2 years = 7(22%) 3-11 years = 2(6%) 12-18 years= 15(47%)	M= 21(66%) F= 11(34%)																head and neck infection -12/32 (37.5%), sepsis - 5/32, (15.6%) and cancer - 4/32, (12.5%), idiopathic 9(28.1%)	Pakistan	lower-middle income
175	9170	Mishra et al., 2020	Cerebral venous sinus thrombosis in children: A study from a tertiary care hospital of eastern India	To enlist the patients diagnosed as CVST younger than 14 years of age and to diagnose the etiology along with radiological correlation.	cohort	Document/ record review; Oral history; Diagnostics	2 years	< 14 years	Paediatric/ childhood	Both		30	Other: CVST																												Tuberculous meningitis (TBM) - 8(26%), phototherapy - 6(20%), Prothrombotic states - 12(67%), combined protein C and protein S abnormality - 5(41%), Abnormal isolated protein S - 7(58%)	India	lower-middle income
176	9164	Minocha et al., 2014	Cor triatriatum sinistrum presenting as cardioembolic stroke: an unusual cause of adolescent hemiparesis	To describe an unusual case of cor triatriatum in a 17-year-old boy who presented for the first time with embolic cerebral infarction with left hemiparesis	case report	Diagnostics		17 years	Paediatric/ childhood	Male(s)		1	Other: Embolic stroke																												Cor triatriatum sinistrum	Not stated
177	9162	Mineyko et al., 2020	Association of neonatal inflammatory markers and perinatal stroke subtypes	To examine the relationship between neonatal inflammatory cytokines and perinatal stroke using a systems biology approach analyzing serum and blood-spot cytokines from 47 patients.	cohort	Diagnostics	1992 - 2012.	0- 28 days	Perinatal	Both		197	Ischaemic; Other: Neonatal arterial ischaemic stroke (NAIS), Arterial presumed perinatal ischaemic stroke (AAPIS), PeriventriCular venous infarction (PVI)			M- 27(57%)																									Preeclampsisa/eclampsia - 4(9%), Group B streptococcus - 7(15%), smoking- 6(13%), meconium at delivery-16(34%), resuscitation at delivery -20(43%), Oligohydramnios - 2(4%), Prolonged rupture of membranes -3(6%), maternal fever at delivery -3(6%),	Canada	High income
178	9153	Miller et al., 2019	Infection During Delivery Hospitalization and Risk of Readmission for Postpartum Stroke	To conduct a retrospective cohort study using the Healthcare Cost and Utilization Projectâ€™s National Readmissions Database from 2010 to 2014.	cohort	Document/ record review	2010 -2014	>=15 years	Paediatric/ childhood; Young stroke	Female(s)		2128	Other: Post partum stroke	stroke readmission within 30 days										PPS 15-19 years 72(3.4%) 20-29 years 891(41.9%)																	Infection (all infections) during delivery hospitalisation is a risk factor for ischaemic stroke and not Haemorrhagic stroke	USA	High income
179	9152	Miller et al., 2017	Risk Factors for Pregnancy-Associated Stroke in Women With Preeclampsia	To identify modifiable risk factors that put women with preeclampsia at the highest risk of Pregnancy- associated stroke (PAS).	case control	Document/ record review	2003 - 2012	12 - 55 years	Paediatric/ childhood	Female(s)	Pregnancy	88857	Other: Pregnancy-Associated stroke (PAS)											< 24 years 42 (21%)																	Pre eclampsia Infections, chronic hypertension, coagulopathies, and underlying prothrombotic conditions increase PAS risk in women with preeclampsia	USA	High income
180	9144	Milinis et al., 2012	Cerebral cavernous malformation: a diagnostic challenge in a young patient with intracerebral haemorrhage	To report a case of a Cerebralcavernous malformation (CCM) in a young teenager, illustrating the diagnostic challenge posed by these vascular malformations	case report	observation; Oral history; Diagnostics		18 years	Young stroke	Male(s)		1	Haemorrhagic																												possibly use of cocaine interacting with a cerebral cavernous malformation	NA	Other: UK
181	9143	Mikulenka et al., 2020	Left ventricle cardiac myxoma as a cause of ischaemic stroke in young patient treated by mechanical thrombectomy	To present a case of a young 21-year-old woman with no symptoms of dyspnoea who suddenly developed expressive aphasia and right-sided hemiparesis due to a thrombus in the left middle cerebral artery followed by the left anterior cerebral artery	case report	Diagnostics		21 years	Young stroke	Female(s)		1	Ischaemic																												cardiac myxoma	Not stated
182	9122	Meng et al., 2021	Embryonic cervical rhabdomyosarcoma complicated with uterine inversion with cerebral venous sinus thrombosis as the first symptom: a case report and literature review	To describe a 24-year-old woman with uterine inversion caused by an embryonic cervical rhabdomyosarcoma that presented with CVST as her first symptom	case report	Oral history; Diagnostics		24 years	Young stroke	Female(s)		1	Other: cerebral venous sinus thrombosis (CVST)																												embryonic cervical rhabdomyosarcoma causing higher levels of D-dimer and CA125 leading to thrombosis	China	upper-middle income
183	9111	Mello et al., 2012	Oral considerations in the management of sickle cell disease: a case report	To report the case of a 17-year-old female with a complicated sickle cell anaemia, hypertension and paraplegia (after an ischaemic stroke at the age of six years)	case report	Oral history; Diagnostics		17 years	Paediatric/ childhood	Female(s)	sickle cell anaemia	1	Ischaemic																												sickle cell anaemia	NA
184	9102	Mei-Hwan et al., 2015	Risk of Systemic Hypertension and Cerebrovascular Accident in Patients With Aortic Coarctation Aged <60 Years (from a National Database Study)	To study the epidemiologic profile from a general population aged<60 years with coarctation of the aorta (COA) to assess the relative risk of hypertension and cerebrovascular accident.	cohort	Document/ record review	January 1, 2000- December 31, 2010	< 60 years	Perinatal ; Paediatric/ childhood; Young stroke	Both		2295	Haemorrhagic; Other: CVA	CVA: < 20 years=15/29 20-29 years = 8/29				Intracranial haemorrhage: <1 year=0.31% 10-19 years = 0.23% 20-29 years = 3.87%						other CVA: < 1 year=0.79% 1-4 years =0.61% 5-9 years=0.25% 10-19 years = 0.68% 20-29 years = 1.29%			Prevalence rate of CoA was 0.116 (95% CI 0.112 to 0.121)/1000: 0.365 (95% CI 0.349 to 0.382)/1000 in pediatric population (<18 years)														Coarctation of the aorta	Taiwan	High income
185	9081	McCrea et al., 2014	Posterior circulation arterial ischaemic stroke in children: Review of 20 cases	To review cases of posterior circulation arterial ischaemic stroke (PCAIS) with the aim of describing imaging modality, and clinical and imaging features associated with vertebral artery dissection (VAD)	cohort	Document/ record review; Diagnostics	2003 -2013	10months - 14 years 10 months	Paediatric/ childhood	Both		30	Ischaemic; Other: Posterior circulation arterial ischaemic stroke (PCAIS)			M= 23(77%) F= 7(23%)																								Vertebral artery dissection (VAD)- 15 (50%), Undetermined- 12 (40%)		UK	High income
186	9073	McCavit et al., 2013	National trends in incidence rates of hospitalization for stroke in children with sickle cell disease	To examine secular trends in the incidence rate of hospitalization for stroke in a national sample of children with Sickle cell Anaemia	cohort	Document/ record review	1993â€“2009	0-18 years	Paediatric/ childhood	Both		2024	Ischaemic; Haemorrhagic	Mean annual incidence of hospitalisation for stroke 1993-1998 = 0.51/100 patient-years (95%confidence interval [CI], 0.41â€“0.60) 1999-2009 = 0.28/100 patient-years (95% CI, 0.23â€“0.33)																											Sickle cell Disease	USA	High income
187	9032	Masson et al., 2015	Risk of Stroke in Patients with ESRD	To determine absolute and excess stroke risks in people with ESRD compared with the general population	cohort	Document/ record review; Diagnostics	2000 - 2010	< 30 years - >=85 years	Perinatal ; Paediatric/ childhood	Both		10745	Ischaemic; Haemorrhagic	212 per1 00,000 person-years										Stroke < 30 years: 9(1.6%)																	End Stage Renal Disease (ESRD)	Australia	High income
188	9016	Martinez-Biarge et al., 2016	Risk Factors for Neonatal Arterial Ischemic Stroke: The Importance of the Intrapartum Period	To investigate risk factors for neonatal arterial ischemic stroke (NAIS), and compare them with those present in term controls and infants with hypoxic-ischemic encephalopathy (HIE)	case control	Document/ record review	1992 - 2012		Perinatal ; Paediatric/ childhood	Both		NAIS neonatal arterial ischeamic stroke: (n = 79), Controls (n = 239)	Ischaemic; Other: arterial ischemic stroke																												Antepartum factors Family history of seizures and other neurologic diseases born post-term (>42 weeks) birthweight <third percentile Male sex Primiparity Intrapartum factors Maternal pyrexia PROM Prolonged second stage Tight nuchal cord Failed vacuum delivery	UK	High income
189	9000	Marlin et al., 2014	Thoracolumbar spinal vascular malformation as a rare cause of isolated intraventricular hemorrhage	To report a case of thoracolumbar vascular malformation presenting with isolated intraventricular hemorrhage (IVH) on initial imaging followed by acute and fatal rehemorrhage	case report	Oral history; Diagnostics		2 years	Paediatric/ childhood	Female(s)		1	Haemorrhagic; Other: Intraventricular haemorrhage																												Thoracolumbar spinal vascular malformation	Not stated
190	8993	Maredza et al., 2015	Disease burden of stroke in rural South Africa: an estimate of incidence, mortality and disability adjusted life years	To estimate the burden of stroke in rural south Africa using the epidemiological parameters of incidence, mortality and disability-adjusted life year (DALY) metric, a time-based measure that incorporates both mortality and morbidity	cohort	Document/ record review	2007â€“2011	0 - > 80 years	Perinatal ; Paediatric/ childhood; Young stroke	Both		12948327	Other: Stroke	Population-based incidence based on 2011 census										stroke 0 - 4 years= 0.0/100,000 person- years 5-14 years= 6.2/100,000 person- years 15-29 years = 107.2/100,000 person- years	0-4 years M= 0.0/100,000 person- years F=0.0/100,000 person-years 5-14 years M= 0.0/100,000 person-years F=12.6/100,000 person-years 15-29 years M= 91.9/100,000 person-years F=121.6/100,000 person-years																	South Africa	upper-middle income
191	8992	Maredza et al., 2016	Burden of stroke attributable to selected lifestyle risk factors in rural South Africa	To estimate the burden of stroke in South Africa (SA) that is attributable to high blood pressure, excess weight and high blood glucose using World Health Organizationâ€™s comparative risk assessment (CRA) framework.	cohort	Document/ record review	2010	25 to 80+ years	Young stroke; Other	Both		90000	Ischaemic and Haemorrhagic; Other: stroke																												high blood pressure excess Body Mass Index	South Africa	upper-middle income
192	8982	Maraldo et al., 2013	Doses to carotid arteries after modern radiation therapy for hodgkin lymphoma: is stroke still a late effect of treatment?	To determine radiation doses to the carotid arteries after INRT delivered as either 3-dimensional conformal radiation therapy (3D-CRT), volumetric-modulated arc therapy (VMAT), or proton therapy (PT); and (2)to estimate the risk of stroke with these radiation techniques compared with the extensive MF of the past	cohort	Document/ record review	January 1, 2006 - August 30, 2010	>= 15 years	Paediatric/ childhood; Young stroke	Both	Hodgkin lymphoma	46	Other: Stroke											cumulative incidence (95% CI) 20 year risk of Stroke: childhood= 0.01(0.005 - 0.02) 25 year risk of Stroke: childhood=0.019(0.005 - 0.04)																	Radiation therapy to the carotid artery	Not stated
193	8970	Mann et al., 2013	Maternal hypertension and intrapartum fever are associated with increased risk of ischemic stroke during infancy	To examine maternal hypertension, diabetes, and intrapartum fever as potential risk factors for ischemic stroke in infants.	cohort	Document/ record review	January 1, 2000 - December 31, 2007.	< 30 days, < 365days	Perinatal	Both		43 (before 30 days), 161 (before 365days)	Ischaemic																												Stroke before 30 days old: Maternal hypertension ( (odds ratio [OR]2.31, 95% confidence interval [CI] 1.26â€“4.24), Intrapartum fever ( OR 3.36, 95% CI 1.01â€“11.19) Stroke before 365 days: Maternal hypertension ( (OR 1.93, 95% CI 1.36â€“2.74). Intrapartum fever ( (OR 3.16, 95% CI 1.57â€“6.37)	USA	High income
194	8964	Mandalenakis et al., 2016	Ischemic Stroke in Children and Young Adults With Congenital Heart Disease	To investigate the absolute and relative risks of ischemic stroke in children and young adults with CHD in Sweden	case control	Document/ record review	January 1970 - December 1993	0 -42 years	Paediatric/ childhood; Young stroke	Both		25 985 Cases and 259 750 controls	Ischaemic		0- 24 years 0.2- 0.4% 25- 30 years 0.5-0.8%																										Congenital heart disease	Sweden	High income
195	8951	Mallick et al., 2014	Childhood arterial ischaemic stroke incidence, presenting features, and risk factors: a prospective population-based study	to investigate the epidemiology and clinical features of childhood arterial ischaemic stroke in a population-based cohort	cohort	Other: Cases were identified using several sources (paediatric neurologists and trainees, the British Paediatric Neurology Surveillance Unit, paediatricians, radiologists, physiotherapists, neurosurgeons, parents, and the Paediatric Intensive Care Audit Network)	July 1, 2008, to June 30, 2009	29 days to less than 16 years	Perinatal ; Paediatric/ childhood	Both		96	Ischaemic	1Â·60 per 100 000 per year (95% CI 1Â·30â€“1Â·96)	under 1 year (4Â·14 per 100 000 per year, 95% CI 2Â·36â€“6Â·72) compared with those aged 1â€“5 years (2Â·42 per 100 000 per year, 1Â·78â€“3Â·22), 6â€“10 years (0Â·56 per 100 000 per year, 0Â·27â€“1Â·03), or 11â€“15 years (1Â·22 per 100 000 per year, 0Â·78â€“1Â·84)	1Â·60 per 100 000 per year [95% CI 1Â·18â€“2Â·12] for boys and 1Â·61 per 100 000 per year [1Â·18â€“2Â·14] for girls	White 1Â·36 (1Â·06â€“1Â·74) Asian 2Â·92 (1Â·60â€“4Â·90) Black 3Â·11 (1Â·42â€“5Â·91) Other 1Â·83 (0Â·74â€“3Â·77)																								See Fig. 4 for general risk factors in this population age under 1 year black and Asian ethnicity *The risk of arterial ischaemic stroke was not affected by sex	UK	High income
196	8946	Mallick et al., 2015	Diagnostic delays in paediatric stroke	To investigate the time to diagnosis in a cohort of children with stroke.	cohort	Document/ record review; Diagnostics	1 July 2008 - 30 June 2009	29 days - 15.99 years	Paediatric/ childhood	Both		139	Ischaemic; Haemorrhagic		AIS=95			HS= 42																								UK	High income
197	8933	Makula et al., 2019	Infective endocarditis in an infant complicated with ischaemic stroke and mycotic aneurysm of the aorta	To present an infant after cardiosurgery for coarctation of the aorta, in whom unusual formation of mycotic aneurysm at the operated place occurred.	case report	Document/ record review; Oral history; Diagnostics		4.5-month	Paediatric/ childhood	Male(s)		1	Ischaemic																												Infective endocarditis	Poland
198	8929	Majumdar et al., 2014	Outcome of overt stroke in sickle cell anaemia, a single institution's experience	To determine the outcome of overt stroke in children with SCA treated at our institution, and to evaluate the effect of aspirin on the rate of recurrent stroke and death in this population	cohort	Document/ record review	January 1997 - December 2010	< 18 years	Paediatric/ childhood	Both		84	Other: stroke	31 had overt stroke		Male : Female= 1.6:1																									Sickle cell Anaemia (SCA)	USA	High income
199	8903	Madhyastha et al., 2018	Ischaemic stroke in young following varicella zoster virus (VZV) infection: a rare complication	To present a case of previously healthy 28-year-old woman presented with generalised maculopapular lesions.	case report	observation; Oral history		28 years	Young stroke	Female(s)	varicella zoster virus (VZV) infection	1	Ischaemic																												Varicella zoster virus (VZV) infection	NA
200	8881	Machen and Abbasian, 2019	Cerebral venous sinus thrombosis and iron deficiency anemia presenting as bilateral disc edema in a child	To describe a 30-month-old female with new-onset esotropia.	case report	Document/ record review; observation; Diagnostics		30 months	Paediatric/ childhood	Female(s)		1	Other: Cerebral venous sinus thrombosis																												iron deficiency anemia	USA
201	8879	Machado et al., 2015	Perinatal ischemic stroke: a five-year retrospective study in a level-III maternity	To study the incidence, clinical presentation, risk factors, imaging diagnosis, and clinical outcome of perinatal stroke	cohort	Document/ record review; Diagnostics	January 1st, 2007- December 31st, 2011	full-term newborns (â‰¥37 weeks gestation at birth)	Perinatal	Both		27612	Ischaemic; Other: AIS, CSVT		AIS (9/11)- 1.6/5000 live births CSVT (2/11)- 7.2/100,000 live births																										Primiparity (8/11), maternal age â‰¥35 years old (3/11), gestational diabetes (1/11), chorioamnionitis (2/11), meconium-stained amniotic fluid (2/11), instrumental delivery (7/11), need for resuscitation maneuvers (2/11), dehydration (1/11), umbilical catheter (2/11), MTHFR mutation (4), Protein -C deficiency (1)	Portugal	High income
202	8870	Maaijwee et al., 2014	Ischaemic stroke in young adults: Risk factors and long-term consequences	To provide a critical overview of the existing literature on risk factors for and aetiology of young ischaemic stroke	Review	Document/ record review		< 50 years	Young stroke	Both		Not stated	Other: Stroke																												18-24 years: Males Diabetes- 2%, Hypertension - 8%, hypercholesterolaemia - 10%, Smoking - 55% 18- 24 years: Females Diabetes- 2%, Hypertension - 8%, hypercholesterolaemia - 11%, Smoking - 40%	Not stated
203	8855	Ma et al., 2019	Childhood stroke associated with Takayasu arteritis: A case study	To report a case of a child with Takayasu arteritis, with onset of stroke as the pri-mary symptom	case report	Document/ record review; observation; Diagnostics		12 years	Paediatric/ childhood	Male(s)	Takayasu arteritis	1	Ischaemic																												moyamoya disease associated with Takayasus arteritis	NA
204	8837	Lupat et al., 2016	Brunei epidemiological stroke study: patterns of hypertension and stroke risk	To estimate the prevalence of hypertension and its association with socioeconomic and lifestyle factors and impact on stroke incidence	cross sectional	interviews; surveys	October 2013 - August 2014.	18â€“101 years (18-29 years)	Young stroke	Both		5063	Ischaemic																												Hypertension in all age groups	Indonesia	lower-middle income
205	8829	Luiz et al., 2013	Malignant paraganglioma presenting with hemorrhagic stroke in a child	To report the case of a 12-year-old boy with malignant sympathetic paraganglioma presenting with hemorrhagic stroke.	case report	Oral history; Diagnostics		12 years	Paediatric/ childhood	Male(s)		1	Haemorrhagic																												severe hypertension due to paraganglioma	Portugal
206	8827	Ludvigsson et al., 2012	Risk of stroke in 28,000 patients with celiac disease: a nationwide cohort study in sweden	To examine the risk of stroke in patients with biopsy-verified celiac disease (CD)	cohort	Document/ record review	1969 - 2007	0 to >60	Paediatric/ childhood; Young stroke; Other	Both	celiac disease	28676	Ischaemic; Haemorrhagic								Age - to 19: Matched Control = 4 out of 58816 Celiac disease = 4 out of 11,797																				celiac disease does not seem to be a major risk factor for stroke	Sweden	High income
207	8772	Lo et al., 2016	A Cross-Sectional Cohort Study of Cerebrovascular Disease and Late Effects After Radiation Therapy for Craniopharyngioma	To investigate radiation-induced vascular abnormalities, stroke prevalence, and stroke risk factors in survivors of craniopharyngioma treated with Radiotherapy, to determine the potential etiology of these strokes, and to assess the role of screening and early intervention.	cohort	Document/ record review; Diagnostics	1971 - 2010	2 - 21 years	Paediatric/ childhood	Both		20	Other: stroke											5 (25%)																	Craniopharyngioma treated with Radiotherapy	Canada	High income
208	8755	Liu et al., 2021	Postoperative incidence of seizure and cerebral infarction in pediatric patients with epileptic type moyamoya disease: a meta-analysis of single rate	To summarize the pooled postoperative incidence of seizure and cerebral infarction in pediatric patients with epileptic type moyamoya disease.	systematic review	Document/ record review; Other: PubMed, Web of Sci-ence, Embase, Wanfang, and CNKI databases		< 18 years	Perinatal	Not stated	Epileptic type moyamoya disease	7 articles	Ischaemic; Other: cerebra infarction																												Posteroperative incidence of cerebral infarction is relatively low -9.12%	Not stated
209	8750	Liu et al., 2015	Etiology, clinical characteristics and prognosis of spontaneous intracerebral hemorrhage in children: A prospective cohort study in China	To describe the etiology, clinical characteristics and prognosis of spontaneous intracerebral hemorrhage (SICH) in children from southwest China	cohort	Oral history; Diagnostics	January 2012 - June 2014	1 - 18 years	Paediatric/ childhood	Both		70	Haemorrhagic; Other: Spontaneous intracerebral Hemorrhage												M= 43 (61.4%)															Arteriovenous Malformation - 44(62.9%), cavernous malformation- 4(5.7%), aneurysm - 2(2.9%), moyamoya 2(2.9%), Tumour - 2(2.9%), unknown- 14 (20%), Hemophilia - 1(1.4%)		China	upper-middle income
210	8707	Liko et al., 2015	Suffer the Infants: A Severe Case of Pertussis in Oregon, 2012	To describe an Oregon infant who was hospitalized with pertussis for 90 days, required extracorporeal oxygenation for 43 days, suffered complications including stroke.	case report	Document/ record review; Oral history; Diagnostics		18 days	Perinatal	Female(s)		1	Ischaemic; Other: a left middle cerebral artery-territory infarction																												Pertussis	NA
211	8701	Lidegaard et al., 2012	Thrombotic stroke and myocardial infarction with hormonal contraception	To assess the risks of thrombotic stroke and myocardial infarction associated with the use of various types of hormonal contraception, according to estrogen dose, progestin type, and route of administration.	cohort	Document/ record review	January 1995 - December 2009	15 - 49 years	Young stroke	Female(s)		1626158	Other: Thrombotic stroke											15 -19 years 3.4/100000 person-yr 20-24 years 5.6/100000 person-yr 25 - 29 years 10.5/100,000 person-yr																	Use of oral contraceptives that included ethinyl estradiol	Denmark	High income
212	8687	Liang et al., 2018	Tangier disease may cause early onset of atherosclerotic cerebral infarction: A case report	To explore the relationship between the adenosine triphosphate (ATP)-binding cassette A1 (ABCA1)gene, atherosclerosis, and cerebral infarction.	case report	Oral history; Diagnostics		14 years	Paediatric/ childhood	Male(s)		1	Other: cerebral infarction																											therosclerosis	ABCA1gene mutation (Tangier disease)	Not stated
213	8675	Li et al., 2016	Intracerebral hemorrhage due to developmental venous anomalies	To retrospectively review a series of intracerebral hemorrhage (ICH) caused by Developmental venous anomalies (DVA) and compare them with ICH caused by Cavernous Malformation (CM).	cohort	Document/ record review; Diagnostics	1 May 2008 - 1 May 2013	In the 10 patients with DVA-induced ICH, the age ranged from 22 to 51 years. In the 10 patients with CM-induced ICH, age ranged from 1 to 67 years.	Paediatric/ childhood; Young stroke; Other	Both		10 cases of ICH caused by DVA 42 cases of ICH caused by CM	Haemorrhagic	CM-induced ICH accounted for 2.47% while DVA-induced ICH accounted for only 0.59%																										DVA should be given suspected rather than CM when considering the etiology of a cerebellar hemorrhage, especially in young adults.		Not stated
214	8652	Li et al., 2017	Prenatal, perinatal and neonatal risk factors for perinatal arterial ischaemic stroke: A systematic review and meta-analysis	to perform a meta-analysis of published data to determine the significance of clinical factors and exposures to the risk of perinatal arterial ischaemic stroke (PAIS) and provide guidance for clinical diagnosis and treatment	systematic review	Other: literature search of the PubMed, Embase, MEDLINE and Cochrane Library databases	March 1984 to March 2016	in utero or up to 28 days after birth	Perinatal ; Paediatric/ childhood	Both			Ischaemic; Other: Divided into PAIS and CVST	1:2300 to 1:5000 (PAIS) and 0.6 - 12 per 100000 live births (CVST)																											intrapartum fever>38Â°C, pre-eclampsia, oligohydramnios, primiparity, forceps delivery, vacuum delivery, fetal heart rate abnormalities, abnormal cardiotocography tracing, cord abnormalities, birth asphyxia, emergency caesarean section, tight nuchal cord, meconium-stained amniotic fluid, umbilical arterial pH<7.10, Apgar score at 5 min<7, resuscitation at birth, hypoglycaemia, male gender and sma…		Other: USA, UK, France, Denmark, Netherlands, Iran, and one was published by the International Pediatric Stroke Study
215	8627	Lehman et al., 2013	Changing Ethnic Disparity in Ischemic Stroke Mortality in US Children After the STOP Trial	To evaluate the demographics and secular trends in mortality from ischemic and hemorrhagic stroke (as a primary cause of death) in US children (<20 years) and determine if there has been a decrease in the disparity between white and black children since the publication of the STOP trial in 1998	cohort	Document/ record review	1988 -2007	15 - 19 years	Paediatric/ childhood	Both		555 045 537	Ischaemic and Haemorrhagic									M= 796639633(51%) F= 758405904 (49%)	Black- 248547617 (16%) White - 1224001441 (79%) other- 82496479 (5%)																			USA	Other: High income
216	8623	Leffert et al., 2015	Hypertensive disorders and pregnancy-related stroke: frequency, trends, risk factors, and outcomes	To evaluate trends and associations of hypertensive disorders of pregnancy with stroke risk and test the hypothesis that hypertensive disorders of pregnancy-associated stroke results in higher rates of stroke-related complications than pregnancy-associated stroke without hypertensive disorders.	cross sectional	Document/ record review	1994â€“2011	15â€“44 years	Paediatric/ childhood; Young stroke	Female(s)	pregnancy	31,673 strokes	Other: stroke	3.8 strokes per 10,000 pregnancy-related hospitalizations for all ages										in the 15 to 24 year old age group of pregnancy: Overall: 8226 strokes out of 29,163,841 pregnancies. 2486 strokes with hypertension, 5740 strokes without hypertension disorders. 2,068,206 with hyper tension but no stroke. 27,087,055 with no stroke and no hypertension																	hypertensive disorders, congenital coagulation defects, valve disorders, sickle cell anemia, systemic lupus erythematosus, migraine, primary thrombocytopenia, atrial fibrillation and congenital heart disease	USA	High income
217	8614	Lee et al., 2019	Trends in the incidence and treatment of cerebrovascular diseases in Korea: Part II. cerebral infarction, cerebral arterial stenosis, and moyamoya disease	To analyze trends in the incidence and treatment of diseases associated with ischemic stroke, namely, cerebral infarction (CI), cerebral arterial stenosis (CASTN), and moyamoya disease (MMD), based on Korean National Health Insurance Service (NHIS) data from 2008 to 2016.	cohort	Document/ record review	2008â€“2016	> 20 years - > = 80 years	Young stroke	Both		83939	Other: Cerebral infarction											20-29 years < 100 (number)																		South Korea	High income
218	8603	Lee et al., 2012	Trends in the hospitalization of ischemic stroke in the United States, 1998-2007	To examine whether ischemic stroke hospitalization rates and outcomes in the United States have changed	cohort	Document/ record review	1 January 1998 - 31 December 2007	< 25 years - >=85 years	Perinatal ; Paediatric/ childhood	Both		4 382 336	Ischaemic	age-adjusted rate of ischemic stroke hospitalization decreased significantly from 184 to 128 per 100 000 from 1998 through 2007																											< 25 years Hypertension-14.9(2.4%) Dyslipidemia - 4.0(1.2%) Diabetes -3.8(1.3%) Atrial fibrillation- 1.1(0.6%) None of the above -75.3(2.9%)	USA	High income
219	8587	Leblebisatan et al., 2012	Silent cerebral infarct in child patients with beta thalassaemia intermedia	to investigate Cerebral silent infarcts (SCIs) in a thalassemia intermedia patients who are in the follow-up period at the pediatric hematology clinics with/without transfusion regimens	cohort	Document/ record review; Diagnostics	April 2010 - April 2011	2- 17 years	Paediatric/ childhood	Both		22	Other: Silent cerebral infarct	44652																											Thalassemia intermedia	Turkey	upper-middle income
220	8579	Lazzareschi et al., 2021	Diagnosis and management of cerebral venous sinus thrombosis in children: a single-center retrospective analysis	To describe clinical presentation, neuroimaging features, therapeutic management, and outcome of children with Cerebral Venous Thrombosis	cohort	Document/ record review; observation; Diagnostics	January 2010 - March 2020	30 days - 18 years	Paediatric/ childhood	Both		24	Other: CVT											< 1 year= 16.7% 1-5 years = 16.7% 5-11 years = 50% > 11 years= 16.7%	F= 11(45.8%), M= 13(54.2%)															infection (58.3%), trauma (16.7%) a thrombophilic factor	trauma and sinusitis.	Not stated
221	8572	Law-Ye et al., 2016	Early-onset stroke with moyamoya-like syndrome and extraneurological signs: a first reported paediatric series	To describe a series of infants presenting early-onset moyamoya-like syndrome, which may constitute a distinct entity	cohort	Document/ record review	1998 - 2013	28 days - 1 year	Paediatric/ childhood	Both		8	Other: Stroke																												moyamoya-like syndrome	France	High income
222	8569	Lavados et al., 2021	Incidence, risk factors, prognosis, and health-related quality of life after stroke in a low-resource community in Chile (NANDU): a prospective population-based study	To investigate the incidence, risk factors, long-term prognosis, care, and quality of life after stroke in the Ã‘uble region of Chile	cohort	Document/ record review; Diagnostics	April 1, 2015 - March 31, 2016	0->=84 years	Paediatric/ childhood; Young stroke	Both		890	Ischaemic; Haemorrhagic; Ischaemic and Haemorrhagic		0-24 years 0.0-0(0.0-2.1)			Intracerebral : 0-24 years 3.1-7 (0.4 - 5.1) Subarachnoid: 0.0-0(0.00-2.1)			0 -24 years: 2.9(95% CI 0.0 - 5.5)	0-24 years M= 2.3 (95% CI 0.3-8.3) F= 3.5 (95% CI 0.0 -10.4)																				Chile	High income
223	8563	Lassen et al., 2012	Surgical mortality and selected complications in 273 consecutive craniotomies for intracranial tumors in pediatric patients	To study the surgical mortality and rate of hematomas, infections, meningitis, infarctions, and cerebrospinal fluid (CSF) leaks, as well as neurological morbidity, after craniotomy for pediatric brain tumors in a large, contemporary, single-institution consecutive series.	cohort	Document/ record review	2003 - 2009	0 - 18 years	Paediatric/ childhood	Both		211	Ischaemic; Haemorrhagic		Cerebral infarction= 4 (1.5%)			Intracerebral= 0.4%																							Craniotomy for intracranial tumour	Norway	High income
224	8557	Lascelles et al., 2018	Cerebral vasculopathy in childhood neurofibromatosis type 2: cause for concern?	To describe three cases of ischaemic stroke in children with neurofibromatosis type 2 (NF2),	Other: case series	Diagnostics		13 years, 12 years, 4 years	Paediatric/ childhood	Both		3	Ischaemic																												Neurofibromatosis type 2 (NF2)	UK	High income
225	8542	Lanz et al., 2015	Stroke in Adults With Congenital Heart Disease: Incidence, Cumulative Risk, and Predictors	To estimate the incidence rate and cumulative risk of ischemic and hemorrhagic stroke in a population-based Adult with congenital heart disease (ACHD) cohort, (2) to compare these findings with the general adult population, and (3) to identify the strongest predictors of stroke in patients with ACHD	cohort	Document/ record review	1998 - 2010	18 - 64 years	Young stroke	Both		29638	Ischaemic; Haemorrhagic			18 - 24 years F=29/100000py M= 16/100000py			18 - 24 years F=5/100000py M= 10/100000py																						Adult Congenital Heart Disease	Canada	High income
226	8521	Lambers et al., 2013	Role of reduced ADAMTS13 in arterial ischemic stroke: a pediatric cohort study	To investigate ADAMTS13 in 208 pediatric patients with arterial ischemic stroke (AIS) and 125 population-based control children in a frequency-matched caseâ€“control study	case control	Document/ record review; Diagnostics		median yr(75thâ€“25th percentile; IQR)= 2.1 (7.0â€“0.1)	Paediatric/ childhood	Both		208 pediatric patients with arterial ischemic stroke(AIS) and 125 population-based control children	Ischaemic																												Reduced ADAMTS13 activity	Germany	High income
227	8501	Lagunju & Brown 2012	Adverse neurological outcomes in Nigerian children with sickle cell disease	To describe the spectrum of neurological complications seen in a cohort of children with Sickle cell disease (SCD) seen at a tertiary centre in Nigeria	cohort	Document/ record review; Oral history; Diagnostics	July 2009â€“June 2011	15 - 199 months	Paediatric/ childhood	Both		214	Ischaemic; Haemorrhagic		17(94.4%)			1(5.6%)						stroke: 18(8.4%)	M= 11, F= 7																Sickle cell disease	Nigeria	lower-middle income
228	8472	Kupferman et al., 2020	Increased history of ischemic stroke and decreased neurocognitive performance in children with chronic kidney disease	To determine stroke incidence and assess the association between stroke and neurocognitive functioning in children with chronic kidney disease (CKD)	cohort	Document/ record review	Not stated	1 - 16 years	Paediatric/ childhood	Both		891	Ischaemic	History of stroke in CKD Patients- 36.8 per 100,000 children per year (95% confidence interval 15.3, 88.5). Therefore, the standardincidence ratio of prior ischemic stroke after the neonatal pe-riod in our CKD sample was at least 18 times higher than inthe general pediatric population (36.8 vs. 2.0 stroke events per100,000 children per year), a																											Chronic kidney disease	USA	High income
229	8470	Kupferman et al., 2021	Hypertension and childhood stroke	To examine how hypertension may cause end-organ damage to the brain and review preliminary evidence that may suggest hypertension contributes, at least in part, to the development and the outcome of stroke in youth.	Review	Document/ record review		1 month - 18 years	Paediatric/ childhood	Both			Ischaemic; Haemorrhagic																												Hypertension as a single or in a combination of other risk factors. e.g. sickle cell disease
230	8461	Kumar 2018	Down syndrome with moyamoya disease: A case series	To report four cases of moyamoya disease in young patients with DS aged 2â€“3Â½ years, of a total of 500 cases with DS registered in the Genetic Clinic.	case report	Oral history; Diagnostics		3 years, 2 years, 3.5 years, 7 years	Paediatric/ childhood	Male(s)		4	Ischaemic																												Down Syndrome	Not stated
231	8449	Kuan-Po et al., 2017	Migraine and incidence of ischemic stroke: A nationwide population-based study	To clarify the association between migraine and the incidence of ischemic stroke using a population-based database	cohort	Document/ record review	2005 - 2009	>20 years	Young stroke	Both		119017	Ischaemic		20-29 years= 1.60/10000																										Migraine	Taiwan	High income
232	8448	Krzywicka et al., 2022	Age-Stratified Risk of Cerebral Venous Sinus Thrombosis After SARS-CoV-2 Vaccination	To provide up-to-date estimates of the rates of CVST and CVST with thrombocytopenia after SARS-CoV-2 vaccina-tion, stratified by age groups, using pharmacovigilance datafrom countries in the European Economic Area (EEA) andUnited Kingdom	cross sectional	Document/ record review	December 4, 2020 - June 13, 2021,	18 - >=70 years	Young stroke	Both		276	Ischaemic and Haemorrhagic; Other: CVST											CVST: 18-24 years=11 (95% CI 5.0â€“23.9)																	ChAdOx1 nCov-19 Vaccination	UK	High income
233	8439	Krishnamurthi et al., 2020	Global, Regional and Country-Specific Burden of Ischaemic Stroke, Intracerebral Haemorrhage and Subarachnoid Haemorrhage: A Systematic Analysis of the Global Burden of Disease Study 2017	To summarise the GBD 2017 findings for the burden and 27-year trends for ischaemic stroke (IS), intracerebral haemorrhage and SAH by age, sex and country income level in 21 world regions and associated risk factors.	cohort	Document/ record review	1990 - 2017	>= 15 years	Paediatric/ childhood; Young stroke	Both			Ischaemic; Haemorrhagic	incidence data available for age group 15-19 years and 20-24 years but difficult to interpret graph										In 2017, the global age-standardised incidence rate of stroke was 150.5 (140.3â€“161.8)																		195 countries
234	8438	Krishnamurthi et al., 2013	Global and regional burden of first-ever ischaemic and haemorrhagic stroke during 1990-2010: findings from the Global Burden of Disease Study 2010	To estimate the global and regional burden of first-ever ischaemic and haemorrhagic stroke during1990â€“2010, using data from the Global Burden of Diseases, Injuries, and Risk Factors Study 2010 (GBD 2010)	systematic review	Document/ record review	studies published between 1990 and 2010	all age groups: data extracted for <20 years	Paediatric/ childhood; Young stroke; Other	Both		119 studies	Ischaemic; Haemorrhagic	Between 1990 and 2010 ischaemic and haemorrhagic stroke (37% and 47% increase, respectively) For all strokes at all ages For Age <20 years globally, high income, and low income countries: All data per 100,000 person years Globally Ischaemic 1990:2.03(1.85-2.25) 2005: 2.01(1.83-2.23) 2010: 1.98(1.80-2.18) Haemorrhagic 1990: 1.30(1.17-1.43) 2005: 1.43 (1.29-1.58) 2010: 1.41 (1.29-1.56) High Income …																												58 studies from high-income countries and 61 from low-income and middle-income countries
235	8437	Kridis et al., 2015	A Very Rare Cerebral Complication of Chemotherapy in a Young Girl: A Difficult Diagnosis	To describe a new case following the fourth cure of chemotherapy based on cisplatin, bleomycinandetoposide in a 16-year-old patient with no obvious risk factors.	case report	observation; Oral history; Diagnostics		16 years	Paediatric/ childhood	Female(s)	multiple pelvic masses measuring11cm,10cm and 8.7cm with low abundant ascites	1	Other: Sagittal sinus thrombosis(SST) which forms part of cerebral venous sinus thrombosis (CVST)																											Chemotherapy based on cisplatin, bleomycin and etoposide in cancerous patients.		NA
236	8431	Kratimenos et al., 2016	Infantile Tubercular Meningitis With Brain Infarct	To report a 6-month-old Asian girl presented to the emergency department (ED) after 7 to 10 days of fever of 101 to102Â°F, cough, and intermittent vomiting.	case report	observation; Oral history; Diagnostics		6 months	Paediatric/ childhood	Female(s)		1	Ischaemic																											obstructive hydrocephalus	tubercular meningitis	USA	High income
237	8409	Kornfeld et al., 2017	Quality of life after paediatric ischaemic stroke	To evaluate quality of life (QoL) 5 years post-stroke and to extract predictors in children with different clinical symptoms	cohort	Document/ record review	2000 - 2008	1 month - 16 years	Paediatric/ childhood	Both		70	Ischaemic			M=49(70%)																									Cardioembolic- 8(11.4%) Moyamoya syndrome -4 (5.7%) Cervical arterial dissection- 3(4.3%) Steno-occlusive cerebral arteriopathy- 28(40%) Undetermined-12(17.1%)	Switzerland	High income
238	8405	Korematsu et al., 2017	Increased levels of anti-phosphatidylcholine and anti-phosphatidylethanolamine antibodies in pediatric patients with cerebral infarction	To report increased levels of anti-phosphatidylcholine and anti-phosphatidylethanolamine IfF antibodies in three pediatric patients with cerebral infarction	case control; case report	Oral history; Diagnostics		1 month, 1-year and 1-month, 5-year and 8-month	Paediatric/ childhood	Female(s)		3	Ischaemic; Other: cerebral infarction																												increased levels of anti-phosphatidylcholine and anti-phosphatidylethanolamine antibodies, as well as anti-cardiolipin antibodies	Japan
239	8386	Komwilaisak et al., 2017	Genotypes and phenotypes of protein S deficiency in Thai children with thromboembolism	To present study reports the genotypes(including one novel mutation)and phenotypes of children with PS deficiency at a tertiary care institute	cohort	Document/ record review; Diagnostics		< =15 years	Paediatric/ childhood	Both		127	Ischaemic; Other: 3 with arterial ischemic stroke, 2 with cerebral venous sinus thrombosis, 1 with deep vein thrombosis		AIS ( 56.7%)									CVST (9.4%) DVT (19.7%) ATE (12.6%)																	antiphospholipid antibody (10.2%), PC deficiency (5.5%), PS deficiency (4.7%), antithrombin deficiency(4.7%),and homocysteinemia (3.9%)	Thailand	upper-middle income
240	8374	Koivunen et al., 2015	Incidence, risk factors, etiology, severity, and short-term outcome of non-traumatic intracerebral hemorrhage in young adults	to study risk factors, clinical presentation and early mortality of Intracerebral hemorrhage (ICH) in the young and compare these features with older patients.	cohort; Other: retrospective cohort	Document/ record review	January 2000 - March 2010	16-49 years	Paediatric/ childhood; Young stroke	Both		336	Haemorrhagic	4.9(95% confidence interval 4.5â€“5.3) per 100 000 for males and females				2.6 (2.1â€“3.1) for ages 18â€“29 years, 3.0 (1.1â€“4.9) for 30â€“39 years and 9.2 (7.5â€“10.9) for the population aged 40â€“49 years	6.2 (5.0â€“7.3) in males and 4.0 (3.4â€“4.7) in females																					hypertensive microangiopathy, Structural lesions, cerebral venous thrombosis, use of illicit drugs, such as amphetamine See Table 1 for extensive list of etiology and risk factors by age and sex.	hypertension(29.8%) and smoking (22.3%) See Table 1 for extensive list of etiology and risk factors by age and sex.	Finland	High income
241	8358	Koh et al., 2012	The return of an old worm: cerebral paragonimiasis presenting with intracerebral hemorrhage	To report the case study of a young patient with cerebral paragonimiasis who presented with intracerebral hemorrhage, an atypical manifestation of the disease.	case report	observation; Oral history; Diagnostics	40695	10 years	Paediatric/ childhood	Female(s)		1	Haemorrhagic																											food-borne overt parasite infestation	Paragonimiasis, caused by ingesting crustacean	Korea	High income
242	8356	Koene et al., 2021	Intracerebral hemorrhage in a neonate with an intragenic COL4A2 duplication	To report a neonate with extensive cerebral microbleeds and a de novo intragenic COL4A2 duplication	case report	Oral history; Diagnostics		neonate born at 38 weeks gestation	Perinatal	Female(s)		1	Haemorrhagic																												intragenic duplication in the COL4A2 gene	Netherlands	High income
243	8348	Kocaman et al., 2012	Etiological analysis of presumed perinatal stroke	To investigate the maternal, pre- and perinatal, and prothrombotic factors with congenital hemiparesis due to presumed perinatal stroke (PPS)	cross sectional	Oral history; Diagnostics	January 1997 - September 2007	first 6months of life	Perinatal	Both		35	Other: Presumed perinatal stroke		AIS- 60% Periventricular venous infarction- 40%																										The most common combination is methylenetetrahydrofolate reductase C677T and factor V Leiden heterozygosity, intrauterine growth retardation, twin gestation and pre-eclampsia This paper describes all of the potential risk factors observed in this cohort.	Turkey	High income
244	8317	Klaassen et al., 2019	Venous thromboembolism in a large cohort of children with acute lymphoblastic leukemia: Risk factors and effect on prognosis	To assess the risk of symptomatic venous thromboembolism (VTE) during acute lymphoblastic leukemia (ALL) treatment and identify clinical risk factors for VTE during asparaginase treatment in a large, well-defined large cohort of children with ALL treated in the Dutch Childhood Oncology Group (DCOG) ALL-10 study, using a case-control design.	case control	Document/ record review; Diagnostics	October 2004 - April 2013	1 - 18 years	Paediatric/ childhood	Both		778	Other: CVST											CVST: 26/778																	Acute lymphoblastic leukemia (ALL)	Netherlands	High income
245	8309	Kitkhuandee et al., 2014	Pineal calcification is associated with symptomatic cerebral infarction	to evaluate the association of pineal calcification and cerebral infarction using CT scans of the brain and controlling for known confounding factors, such as age, sex, and underlying disease.	cohort; Other: Retrospective cohort	Document/ record review; Diagnostics	2011	>15 years	Paediatric/ childhood; Young stroke	Both		1614	Ischaemic		16-19=7% 20-29=9.5% 30-39=15.4% 40-49=19.7% 50-59=45.9% 60-69=50.1% 70-79=53.8% 80-89=56.4% >=90=38.4%	57.4 Male								16-19=7% 20-29=9.5% 30-39=15.4% 40-49=19.7% 50-59=45.9% 60-69=50.1% 70-79=53.8% 80-89=56.4% >=90=38.4%																	age >50 years, hypertension, dyslipidemia, diabetes, and pineal calcification	Thailand	upper-middle income
246	8296	Kirton et al., 2013	Fibromuscular dysplasia and childhood stroke	To compare pathologically proven versus clinically suspected paediatric fibromuscular dysplasia stroke cases to elucidate diagnostic features	cohort; Review	Document/ record review	Different durations for each of the data collection types	0 - 18 years	Paediatric/ childhood	Both		81, 1169 (CPISR), 66 (literature)	Ischaemic; Haemorrhagic	CPISR: Childhood arterial ischaemic stroke associated with fibromuscular dysplasia= 1:3 000 000 children per year				13(16%)																							fibromuscular dysplasia (81), renal arteriopathy (63%), hypertension (92%), moyamoya syndrome (35%), systemic arteriopathy (72%)	Canada	High income
247	8290	Kirkham et al., 2018	Fetal stroke and cerebrovascular disease: Advances in understanding from lenticulostriate and venous imaging, alloimmune thrombocytopaenia and monochorionic twins	To review articles on fetal stroke and cerebrovascular disease with advances in understanding from lenticulostriate and venous imaging, alloimmune thrombocytopenia and monochorionic twins	Review	Document/ record review	not stated	> 14 weeks gestation - before the onset of labour	Perinatal	Both		not stated	Ischaemic; Haemorrhagic																											cause of ischaemic stroke is multifactorial	Haemorrhagic: alloimmune and autoimmune thrombocytopaenia, maternal and fetal clotting disorders and trauma Ischaemic fetal stroke: twin pregnancies	Not stated
248	8289	Kirkham et al., 2021	Epidemiology of stroke in sickle cell disease	To review literature on the epidemiology of stroke in sickle cell disease	Review	Document/ record review		age group not stated- children and adults mentioned	Paediatric/ childhood; Young stroke	Not stated	Sickle cell disease	not stated	Ischaemic; Haemorrhagic																												sickle cell disease	Africa- Malawi, Tanzania, Uganda, kenya, Dr Congo, Angola, Nigeria, Egypt, Algeria, Sudan, Mali, cameroon	Other: different income levels
249	8272	Kimura et al., 2022	Subcortical infarction in a young adult with Hunter syndrome	To report the clinical course of a young patient with cerebral infarction and Hunter syndrome.	case report	Diagnostics		23 years	Young stroke	Male(s)		1	Other: Subcortical infarction																												Hunter syndrome	Japan	Other: High income
250	8239	Kim et al., 2017	Characteristics of infarction after encephaloduroarteriosynangiosis in young patients with moyamoya disease	To clarify the characteristics of postoperative infarction in young patients with moyamoya disease, focusing on the most widely used indirect anastomosis procedure, encephaloduroarteriosynangiosis (EDAS)	cohort	Document/ record review; Diagnostics	January 2012 - February 2015,	1-17 years	Paediatric/ childhood	Both	Moyamoya disease	100	Ischaemic; Other: Post operative infarction	Postoperative infarctions: 13 per 100 patients and 10.5% per procedure (18 of 171 of EDAS procedures)																											Encephaloduroarteriosynangiosis (EDAS) procedure	Korea	High income
251	8226	Kilich et al., 2016	Symptomatic stroke complicating central skull base osteomyelitis following otitis media in a 2-year old boy: Case report and review of the literature	To describe the youngest case to date of a 2 year old child who developed central skull base osteomyelitis (SBO)	case report; Other: Case report and review of the literature	observation; Diagnostics		2 years	Paediatric/ childhood	Male(s)		1	Ischaemic																												mastoiditis following otitis media and central skull base osteomyelitis	UK
252	8221	Kihira et al., 2020	Fatal cerebral infarct in a child with COVID-19	To report an unusual case of a 5-year old boy with SARS-CoV-2 infection.	case report; Other: LETTER TO THE EDITOR	Oral history; Diagnostics		5 years	Paediatric/ childhood	Male(s)	COVID-19 infection	1	Ischaemic; Other: cerebral infarction																											Combination of cardiogenic shock and hypercoagulable state presumably contributed to the massive cerebral infarction	COVID-19 infection	USA	High income
253	8211	Khedr et al., 2014	Prevalence of Ischemic and Hemorrhagic Strokes in Qena Governorate, Egypt: Community-based Study	To estimate stroke frequency in Egyptian populations in different governorates to provide evidence for formulating a strategy to prevent and control stroke in Egypt.	cross sectional	interviews; surveys; Diagnostics	September 1, 2011 - August 31, 2013	< 20 years - > 70 years	Young stroke	Both		8027	Other: Stroke																					< 20 years 0/100,000 20-29 years 43/100,000	20-29 years M= 0/100,000 F= 90/100,000							Egypt	lower-middle income
254	8205	Khan et al., 2018	Ischemic stroke following elective craniotomy in children	To investigate the occurrence of stroke following elective intracranial surgery at a childrenâ€™s hospital	cohort	Oral history; Diagnostics	2010 - 2017	0.65 - 25.3 years (range)	Paediatric/ childhood; Young stroke	Both		1591 elective craniotomies	Ischaemic	28 (1.8%)		M = 20 (71.4%)																									Craniotomies for Tumour resection (85.7%)	Not stated
255	8179	Kenmuir et al., 2015	Cerebral Venous Sinus Thrombosis in Users of a Hormonal Vaginal Ring	To report four cases of cerebral venous sinus thrombosis in women using hormonal vaginal rings with negative thrombophilia testing who presented to our facility over a 2-year period	Other: Case series	Diagnostics	2- year period	24 years, 24 years,	Young stroke	Female(s)		2	Other: CVST																												Combined hormonal vaginal rings	Not stated
256	8169	Keihanidoust et al., 2019	Incidence and Etiology of Stroke among Hospitalized Children: A Case-Series Study	To investigate the incidence and causes of stroke in hospitalized children (Tehran-Iran, 2008-2013)	Other: Case series	Diagnostics	2008 - 2013	1 month - 15 years	Paediatric/ childhood	Both		20000	Other: Stroke	0.75 /100000 children				4(26.6%)				M= 0.40/100,000 children F= 0.35/100,000 children																			Congenital cardiovascular -1(6.7%), Vascular disease-3(20%), Coagulopathy (protein C, S, deficiencies and thromboembolism)-3(20%)	Iran	lower-middle income
257	8167	Keenswijk et al., 2018	A devastating case of diarrhea-associated hemolytic uremic syndrome associated with extensive cerebral infarction; why we need to do better	To report the case of a 4-year-old girl with Diarrhea-associated Hemolytic uremic syndrome (D+HUS) and severe neurologic involvement	case report	Oral history; Diagnostics		4 years	Paediatric/ childhood	Female(s)		1	Ischaemic; Other: extensive bilateral zones of corticocerebral infarction																												Diarrhea-associated hemolytic uremic syndrome	NA
258	8120	Kasl et al., 2015	Pediatric ischemic stroke from an apoplectic prolactinoma	To present the first case of pituitary apoplexy presenting with stroke secondary to internal carotid artery (ICA) compression	case report	Oral history; Diagnostics	Not stated	14 years	Paediatric/ childhood	Female(s)		1	Ischaemic																											compression of the internal carotid artery (ICA)	apoplectic macroprolactinemia	Not stated
259	8117	Kashiwazaki et al., 2014	Increased expression of vascular endothelial growth factor and its receptor in enlarging brain arteriovenous malformations--a case report	To report a case of a 26-year-old man with Spetzler â€“ Martin (S â€“ M) Grade III arteriovenous malformation (AVM) who subsequently developed intracerebral haemorrhage.	case report	Oral history; Diagnostics		26 years	Young stroke	Male(s)		1	Haemorrhagic; Other: Intracerebral haemorrhage																												Spetzler â€“ Martin (S â€“ M) Grade III arteriovenous malformation (AVM)	Not stated
260	8097	Kara et al., 2018	Cerebral arterial thrombosis in a child with nephrotic syndrome	To report a case of steroidâ€‘resistant Nephrotic syndrome (NS) who was complicated by neurological findings of cerebral arterial thrombosis.	case report	Document/ record review; Oral history; Diagnostics		11 years	Paediatric/ childhood	Male(s)	febrile convulsion and inguinal hernia	1	Ischaemic; Other: Cerebral Arterial Thrombosis																												Nephrotic Syndrome	Turkey
261	8078	Kane et al., 2016	Ischaemic stroke in a 21-year-old with hereditary haemorrhagic telangiectasia	To present a case of 21-year-old man presented with an acute ischaemic stroke.	case report	observation; Oral history; Diagnostics		21 years	Young stroke	Male(s)		1	Ischaemic																												Pulmonary arteriovenous malformations (AVMs) caused by hereditary haemorrhagic telangiectasia (Oslerâ€“Weberâ€“Rendu syndrome)	UK
262	8076	Kanda et al., 2016	The Unique Coexistence of Anti-SS-A/Ro Antibodies in a Neonate with Symptomatic Ischemic Stroke	To describe another rare case of acute cerebral infarction associated with neonatal lupus syndrome (NLS).	case report	Oral history; Diagnostics		neonate- full term	Paediatric/ childhood	Male(s)		1	Ischaemic; Other: Cerebral infarction																												neonatal lupus syndrome	Not stated
263	8074	Kanamori et al., 2021	Refractory cerebral infarction in a child with an ACTA2 mutation	To report a patient with an ACTA2 mutation who experienced multiple refractory cerebral infarctions in early childhood	case report	Document/ record review; observation; Diagnostics		1 year and 5 months - 2 years and 11 months	Paediatric/ childhood	Female(s)	dysphagia and gastroesophageal reflux, constipation and neurogenic bladder, respiratory disorder, linear pulmonary opacities such as those seen in chronic lung diseases	1	Other: multiple cerebral infarctions																												multisystemic smooth muscle dysfunction syndrome (MSMDS) caused by mutations of the ACTA2 gene	NA
264	8067	Kamal et al., 2015	Ten-year trends in stroke admissions and outcomes in Canada	We analyzed a 10-year stroke administrative dataset to examine trends in admissions, mortality, and discharge destination in Canada	cohort	Document/ record review	April 1, 2003 - March 31, 2013	0 - > 90	Perinatal ; Paediatric/ childhood; Young stroke	Both		323230	Other: Stroke								2003 - 2013 stroke admissions 0 - 1 month= 0 - 0.1% 1 month - 19 years = 0.2% - 0.3% 20 - 29 years = 0.4% - 0.6%																					Canada	High income
265	8063	Kalita et al., 2018	Evaluation of cerebral arterial and venous system in tuberculous meningitis	To evaluate cerebral arterial and venous system using MR angiography (MRA) and MR venography (MRV) in Tuberculous meningitis (TBM), and correlate with clinical and MRI findings.	cohort	Diagnostics	October 2015 - March 2016	11- 75 years	Young stroke	Female(s)		26	Other: infarction, CVST		< 30 years= 2																										Tuberculous meningitis	India	lower-middle income
266	8055	Kalita et al., 2013	Experience of pediatric stroke from a tertiary medical center in North India	To evaluate the etiology, type and predictors of outcome of pediatric stroke from Northern India	cohort	Document/ record review	2001 - 2011	1 month - 18 years	Paediatric/ childhood	Both		82	Ischaemic; Haemorrhagic; Other: CVST		62 (78.5%)			10 (12.7%)						CVST- 7 (8.9%)																cardioembolic stroke= 9 (14.5%), other determined etiology 34 (54.8%), multiple etiologies in 6 (9.7%), undetermined etiology with extensive evaluation in 4(6.5%) and undetermined etiology with limited evaluation in 9 patients(14.5%).	CNS infections (25), Dyslipidemia (37),	India	lower-middle income
267	8053	Kalita et al., 2014	Intracerebral hemorrhage in young patients from a tertiary neurology center in North India	To report the etiology and outcome of intracerebral hemorrhage (ICH) in young from a tertiary care teaching hospital in north India	cohort	Document/ record review; Oral history; Diagnostics	2001 - 2010	16 - 50 years	Paediatric/ childhood; Young stroke	Both		404	Haemorrhagic																											16- 30 years secondary hypertension (11/54), Essential hypertension (8/54), AVM (7/54), Coagulopathy (4/54), chronic renal failure (6/54), cryptogenic(15/54), CVST (5/54)	16- 30 years Males (79%), hypertension (38%), smoking (2%), alcohol (7%), hypercholesterolemia (36%), anticoagulants (4%), family history of stroke (5%)	India	lower-middle income
268	8045	Kainth et al., 2013	Epidemiological and clinical features of Moyamoya disease in the USA	To identify the clinical and epidemiological features of Moyamoya disease using nationally representative data from the USA.	cohort	Document/ record review	2005 -2008	<18 years - >45 years	Paediatric/ childhood	Both		7473	Ischaemic; Haemorrhagic		< 18 years 175 (7.8%)			< 18 years 33 (1.5%)						TIA 3.1% <18 years																	Moyamoya disease	USA	High income
269	8043	Kageyama et al., 2016	Juvenile Cerebral Infarction Caused by Bow Hunter's Syndrome during Sport: Two Case Reports	To report two cases of juvenile cerebral infarction caused by bow hunterâ€™s syndrome (BHS) during sport.	case report	Oral history; Diagnostics		17 and 18 years	Paediatric/ childhood	Male(s)		2	Ischaemic; Other: cerebral infarction																											cerebral embolism due to vessel injury	Vertebral artery dissection caused by Bow Hunter's Syndrome -hyperextension or hyper-rotation during sports	NA
270	8007	Joseph et al., 2017	Glioblastoma presenting as spontaneous intracranial haemorrhage: Case report and review of the literature	We report a delayeddiagnosis of Glioblastoma in a 21-year-old patient presenting with spontaneous ICH and a negative initial neurovascular workup	Review; case report	Document/ record review; Oral history; Diagnostics		21 years (Case report), 15 - 49 years (Review)	Young stroke	Not stated		1(case report), 10 studies (Review)	Haemorrhagic																												Glioblastoma	Not stated
271	8005	Joret et al., 2015	Metastatic choriocarcinoma induced separate simultaneous intracerebral haemorrhages: a very rare occurrence and its novel association with Klinefelter syndrome	To report a unique case of simultaneous intracerebral haemorrhages in an 18-year-old male with a background of previously undiagnosed testicular choriocarcinoma and Klinefelter syndrome	case report	Oral history; Diagnostics		18 years	Young stroke	Male(s)		1	Haemorrhagic																											metastatic choriocarcinoma	NA
272	7978	Jing et al., 2018	Clinical Characteristics, Diagnosis and Management of Neonatal Stroke	To understand the clinical features, increase awareness, reduce missed diagnoses or misdiagnoses, and improve the prognosis of Neonatal stroke (NS)	cohort	Document/ record review	January 2012 - June,2017	neonates with Gestational age 29 - 41weeks	Paediatric/ childhood	Both		51	Other: neonatal stroke																												caesarean section (odds ratio [OR]: 9.23; 95% confidence interval [CI]: 5.39 - 15.19), perinatal hypoxia (fetal distress and birth asphyxia) (OR: 7.183; 95% CI: 3.29 - 15.43), SGA (OR: 6.99;95% CI: 3.00 - 9.11), maternal-fetal infection (OR: 3.38; 95% CI:2.87 - 5.89)	China	lower-middle income
273	7973	Jin et al., 2018	Refractory Mycoplasma pneumoniae pneumonia with concomitant acute cerebral infarction in a child: A case report and literature review	To present a case of 7-year-old boy with severe M pneumoniae pneumonia who developed impaired consciousness, aphasia, and reduced limb muscle power 7 days post admission.	case report	observation; Oral history; Diagnostics		7 years	Paediatric/ childhood	Male(s)	Severe Mpneumoniae pneumonia	1	Ischaemic; Other: Cerebral infarction																											M pneumoniae may disrupt the integrity of the vascular endothelium and upset the equilibrium between coagulation and anticoagulation by eliciting an inflammatory response, which may lead to hyper-coagulation and thrombosis	M pneumoniae infection	NA
274	7968	Jiang et al., 2020	Etiological factors of spontaneous primary intraventricular hemorrhage	To analyze the etiological characteristics of Spontaneous primary intraventricular hemorrhage (SPIVH)	cohort	Document/ record review	January 2011 - May 2018	5 - 76 years	Paediatric/ childhood; Young stroke	Both		88	Haemorrhagic; Other: spontaneous primary intraventricular haemorrhage																											0-20 years aneurovenous malformation (AVM)-10, Moyamoya Disease (MMD)-1, Tumour- 1, Idiopathy- 4		China	upper-middle income
275	7959	Jia et al., 2020	GAA compound heterozygous mutations associated with autophagic impairment cause cerebral infarction in Pompe disease	To present the idea on the supplement model of the pathogenesis of Pompe disease with cerebral infarction	case report	Diagnostics		5 years	Paediatric/ childhood	Male(s)	Pompe disease	total 8 members (2 Pompe siblings both had cerebral infarction, and 6 control)	Other: Cerebral infarction																												GAA mutations	China	upper-middle income
276	7957	Jia et al., 2012	Japanese encephalitis accompanied by cerebral venous sinus thrombosis: a case report	To present a case of Japanese encephalitis with cerebral venous sinus thrombosis (CVST in a 17-year-old man.	case report	observation; Oral history; Diagnostics		17 years	Paediatric/ childhood	Male(s)		1	Other: cerebral venous sinus thrombosis																											Japanese encephalitis (JE). The possible mechanisms: 1) the penetration of virus through the endothelial walls contributed to an in-crease in the permeability of the cerebral vessels (capillaries and precapillaries); 2) JE virus could induce increases in the level of interleukin-6 and tumor necrosis factor-Î± which are risk factors for thrombosis	Japanese encephalitis	USA	High income
277	7950	Jha et al., 2018	Cerebral venous sinus thrombosis as a warning signal for double positive crescentic glomerulonephritis in a young male with complete renal recovery	To present a young male who presented with CVT followed by rapidly progressive crescentic glomerulonephritis and with appropriate therapeutic modalities had complete renal and partial neurological recovery	case report	Oral history; Diagnostics		29 years	Young stroke	Male(s)			Other: Cerebral venus sinus thrombosis																												Double-positive crescentic glomerulonephritis	Not stated
278	7940	Javedani et al., 2019	Cerebrovascular Accident in a Pediatric Patient Presenting With Influenza	To report a case of a 4-month-old female with fever, decreased oral intake, and â€˜â€˜limpâ€™â€™ appearance after antibiotic administration.	case report	Document/ record review; Diagnostics		4 months	Paediatric/ childhood	Female(s)		1	Ischaemic																												Influenza A virus infection.	NA
279	7931	Janovsky et al., 2013	An unusual association between acute ischaemic stroke and cerebral venous thrombosis with thyrotoxic state	To report the case of a patient with thyrotoxicosis who presented initially with arterial ischaemic stroke complicated by a concomitant cerebralvenous thrombosis (CVT), ultimately treated with decompressive craniectomy.	case report	Oral history; Diagnostics		21 years	Young stroke	Female(s)		1	Ischaemic																												Hyperthyroidism	NA
280	7902	Jacob et al., 2020	Cerebral Infarcts and Vasculopathy in Tanzanian Children With Sickle Cell Anemia	We specifically studied (1) prevalence of SCI and vasculopathy; (2) comparison between the presence of SCI and age, sex, clinical variables, CBFV on TCD, laboratory variables at the time of and before MRI, and presence of intracranial vasculopathy on MRA; and (3) comparison between presence of vasculopathy on MRA and CBFV on TCD and laboratory variables at the time of and before MRI	cross sectional	Oral history; Diagnostics	June 1, 2016 - March 31, 2018	5 - 19 years	Paediatric/ childhood	Both	Sickle Cell Anaemia	224	Other: Silent Cerebral infarction														Hospital based prevalence of Silent Cerebral Infarction = 27% 61 of 224 who received MRI										Of the 61 patients with Silent Cerebral Infarction: 10: 5-9 years 26: 10-14 years 25: 15- 20 Years	Of the 61 patients with Silent Cerebral Infarction: 31 Male, 30 Female			Vasculopathy on MRA (18%) (odds ratio 2.68; 95% confidence intervals [95% CI] 1.32 to 5.46;PÂ¼0.007	Tanzania	lower-middle income
281	7880	Iro et al., 2013	Varicella zoster virus central nervous system immune reconstitution inflammatory syndrome presenting in a child	To report a case of HIV-positive child presented with acute onset of right hemiplegia, facial palsy and dysphasia 4 weeks after commencing highly active antiretroviral therapy and a left-sided cerebral infarct.	case report	Document/ record review; Oral history; Diagnostics		11 years	Paediatric/ childhood	Female(s)	HIV	1	Ischaemic																											Immune reconstitution inflammatory syndrome (IRIS, a complication of antiretroviral therapy)	Risk factors of IRIS, 1. Severe immunosuppression (CD4 < 350 cells Ã— 106/L) at the initiation of highly active antiretroviral therapy (HAART). 2. A low CD4+ nadir, a rapid decline in HIV viral load on starting HAART. 3. Presence of subclinical or clinically apparent opportunistic infections.	UK	High income
282	7879	Inusa et al., 2014	Subarachnoid haemorrhage and cerebral vasculopathy in a child with sickle cell anaemia	To present an adolescent with SCA who developed hypertension at the age of 13, and was treated with lisinopril.	case report	observation; Oral history; Diagnostics		15 years	Paediatric/ childhood	Female(s)	Sickle cell Anaemia	1	Haemorrhagic																												cerebral vasculopathy, intermittent hypertension	Not stated
283	7877	Inoue et al., 2021	A case of pediatric moyamoya disease with severe cerebral vasospasm and delayed cerebral infarction following an intraventricular hemorrhage	To report a case of a 7-year-old girl with moyamoya disease with severe cerebral vasospasm and delayed cerebral infarction following an intraventricular hemorrhage (IVH)	case report	Oral history		7 years	Paediatric/ childhood	Female(s)		1	Ischaemic and Haemorrhagic																											Moyamoya disease with severe cerebral vasospasm		NA
284	7873	Inayama et al., 2019	Moyamoya Disease in Pregnancy: A 20-Year Single-Center Experience and Literature Review. [Review]	To perform a review of reported studies to examine the occurrence of severe cerebrovascular events in pregnant women with Moyamoya disease	Review	Document/ record review	1987 - 2016	not specified (18- 45yrs)	Young stroke	Female(s)	pregnancy	66	Ischaemic; Haemorrhagic	< = 30 years - 14/20																											Moyamoya disease	Japan	High income
285	7872	Inaloo et al., 2018	Pediatric Stroke in Southern Iran; Clinical Presentations, Etiologies and Outcomes: A Case-Series and Review of Literature	To identify clinical presentations, etiologies, and outcomes of pediatric stroke in southern Iran.	Review; Other: case series	Document/ record review; Diagnostics	May 2009 - March 2012	1month - 18 years	Paediatric/ childhood	Both		40	Ischaemic; Haemorrhagic								90% ischaemic and or Haemorrhagic			CVST-4(10%)																	Cardiac ( congenital heart diseases)- 32.5%, Vascular (moyamoya disease, moyamoya syndrome, cerebral vasculopathy)- 20%, infection ( bacterial meningitis, viral meningoencephalitis, varicella infection)- 7.5%, neurometabolic syndrome-10%, Trauma- 2.5%, Vaculitis-5%, idiopathic-17.5%	Iran	lower-middle income
286	7862	Iguchi et al., 2013	Stroke incidence and usage rate of thrombolysis in a Japanese urban city: the kurashiki stroke registry		cross sectional	Document/ record review	March 2009 - February 2010	<10 years - >= 85 years	Perinatal ; Paediatric/ childhood; Young stroke	Both		1009	Ischaemic; Haemorrhagic		< 25 years=0/516 25 -29 years = 2/516			< 15 years = 1/173 15-19 years =0/173 20-24 years = 0/173 25-29 years = 0/173			Stroke: < 15 years= 1/758 15-19 years = 0/758 20-24 years = 0/758 25-29years = 2/758																					Japan	High income
287	7858	Ichord et al., 2015	Paediatric cerebral sinovenous thrombosis: findings of the International Paediatric Stroke Study	We evaluated clinical features, treatment practices and early outcome in a multicentre cohort of children with cerebral sinovenous thrombosis (CSVT)	cohort	Document/ record review; Diagnostics	January 2003 - July 2007	>28 days -19 years	Paediatric/ childhood	Both		170	Other: CSVT																												Acute head/neck illness or injury-78/168 (46%), Meningitis-14/169 (8%), Dehydration- 34/165 (17%), Acidosis- 4/165 (2%), Anoxia- 4/165 (2%), Prothrombotic state- 20%: protein C or S deficiency(5), Factor V Leiden(5), Prothrombin mutation(4), Lipoprotein (a) elevation (9), antiphospholipid antibody (2), Lupus anticoagulant (2), MTHFR mutation (12) =34/170 (20%)	Asia, Australia, Canada, Europe, South America, USA	Other: International (10 countries)
288	7842	Hussain et al., 2014	Unreported neurological complications of Gemella bergeriae infective endocarditis	To report the first case of native aortic and mitral valve endocarditis due to Gemella bergeriae from the Middle East in a young patient with rheumatic heart disease	case report	Oral history; Diagnostics		24 years	Young stroke	Male(s)		1	Ischaemic and Haemorrhagic																											Infective endocarditis (IE) due to a rare causative organismâ€”Gemella bergeriae		NA
289	7837	Hupp et al., 2012	Infarction following chiasmatic low grade glioma resection	We evaluated the risk of infarction following the various extents of neurosurgical procedures applied to collect tumour tissue from chiasmatic/hypothalamic LGG	cohort	Document/ record review; Diagnostics	1992 - 2009	0-17 years	Paediatric/ childhood	Both		84	Other: Infarction											Infarctions- 17(16.7%)																	Partial/subtotal resections of chiasmatic Low grade glioma (LGG)	Germany	High income
290	7834	Hung et al., 2015	Brain stem hemorrhage in a 2-Year-10-month-old child with renovascular hypertension related to fibromuscular dysplasia	To report a case of previously undiagnosed renovascular hypertension complicated with right renal infarction in a 2-year-10-month-old child	case report	Document/ record review; Oral history; Diagnostics		34	Paediatric/ childhood	Female(s)		1	Haemorrhagic																											diffuse right renal arterystenosis with distal aneurysm due to fibromuscular dysplasia	pediatric hypertension	NA
291	7809	Huang et al., 2020	Associations of Clinical Characteristics and Etiology With Death in Hospitalized Chinese Children After Spontaneous Intracerebral Hemorrhage: A Single-Center, Retrospective Cohort Study	To retrospectively analyze clinical characteristics, etiology, and mortality risk factors in pediatric cases of non-traumatic spontaneous intracerebral hemorrhage.	cohort	Document/ record review	January 2008 - March 2020.	29 days - 18 years	Paediatric/ childhood	Both		200	Haemorrhagic; Other: Spontaneous intracerebral Hemorrhage						M= 126(63%)																					Vascular( AVM - 57(28.5%), Aneurysm-5(2.5%), Cavernoma-4(2%), Moyamoya - 3(1.5%) Hematologic ( Hemophilia A or B - 10(5%), Vitamin K deficiency- 40(20%), Leukemia- 9(4.5%), Thrombocytopenia-7(3.5%), Aplastic anemia-(0.5%)) Infection - 3(1.5%) Tumour - 7(3.5%) Unknown - 44 (22%)		China	upper-middle income
292	7794	Huang et al., 2020	Association between hypertensive pregnancy disorders and future risk of stroke in Taiwan: a Nationwide population-based retrospective case-control study	To evaluate stroke risk in Asian women following hypertensive pregnancy disorders.	case control	Document/ record review	2000 - 2013		Paediatric/ childhood; Young stroke	Female(s)		41870	Other: Stroke											Stroke 12-19 years (735.83/ 100000 person-years) 20-29 years (1994.44/100,000 person- years)																	Hypertensive pregnancy disorders	Taiwan	High income
293	7787	Hu et al., 2013	Epidemiological and clinical characteristics of 266 cases of intracerebral hemorrhage in Hangzhou, China	we examined the relationships among likely causes, age, hemorrhage location, risk factors, symptoms, complications, prognosis, mortality, and time to death after the event.	cross sectional	Document/ record review	January 2011 - December 2011	14 - 97 years	Paediatric/ childhood; Young stroke	Both		266	Haemorrhagic																												< 30 years Thrombopenia including leukaemia (35.7%), Traffic accident (9%), cerebrovascular malformation (21.4%), cerebral aneurysm (9%), renal disease (9%), unexplained (24%)	China	upper-middle income
294	7785	Hu et al., 2019	Vertebral artery dissection caused by atlantoaxial dislocation: a case report and review of literature	To report a 15-year-old boy who presented with acute onset of bilateral vertebral artery dissection (VAD) leading to posterior circulation ischemic stroke (PCIS).	case report	Oral history; Diagnostics		15 years	Paediatric/ childhood	Male(s)		1	Ischaemic																											craniovertebral junction malformation		China	upper-middle income
295	7779	Hu et al., 2014	Spontaneous intracerebral hemorrhage in a pediatric patient with nephrotic syndrome		case report; Other: Letter to the editor	Document/ record review; observation; Diagnostics		8 years	Paediatric/ childhood	Female(s)		1	Haemorrhagic																											a hyperintense lesion measuring 192 cm within the left occipital lobe and a strand-like hematoma located in the right subdural space	hypoalbuminemia, elevated C-reactive protein level, antiplatelet therapy, and hypertension	NA
296	7775	Hsu et al., 2019	Stroke risk and outcomes in epilepsy patients: Two retrospective cohort studies based on National Health Insurance in Taiwan	To evaluate whether patients with epilepsy have increased risk of stroke or post-stroke mortality	longitudinal; cohort	Document/ record review	2000- 2008	> 20 years	Young stroke	Both		6746	Other: Stroke											stroke 20-29 years - 2.5%																	Epilepsy	Taiwan	High income
297	7769	Hsu et al., 2014	Early-onset seizures are correlated with late-onset seizures in children with arterial ischemic stroke	To evaluate the epidemiology of early-onset seizures after AIS in children, as well as to determine their relationship with late-onset seizures and the outcome in children	cohort	Document/ record review	Not stated	1 month - 18 years	Paediatric/ childhood	Both		78	Ischaemic																												Sample size of 78 reflects survivors of stroke who did not have seizures prior to stroke. Cardiac disorder-23 (29.5%), Coagulopathy -20(25.6%), Vasculopathy-19(24.4%), infection -11(14.1%), vasculitis-7(9%), metabolic disorder-6 (7.7%), Hematologic disorder-2(2.6%)	Taiwan
298	7759	Houwing et al., 2020	Silent cerebral infarcts in patients with sickle cell disease: a systematic review and meta-analysis	To provide an overview of studies that have detected SCIs in patients with SCD by cerebral magnetic resonance imaging (MRI). We focus on the frequency of SCIs, the risk factors involved in their development and their clinical consequences	systematic review	Document/ record review		< 25years - > 50 years	Paediatric/ childhood; Young stroke	Not stated		69	Other: Silent cerebral infarcts (SCI)														Range of reported Prevalences of SCI IN SCD- 5.6 - 80.6% in all papers. pooled prevalence of 29.5% 95%CI 25.2 to 33.9%														sickle cell disease	Not stated
299	7753	Hoshino et al., 2012	Epidemiological features of moyamoya disease in Japan	To clarify the clinical features of moyamoya disease in Japan, 941 patients with definite moyamoya dis-ease were analyzed from the databases constructed by the Research Committee on Moyamoya Disease, established by the Ministry of Health, Labour and Welfare.	cross sectional	Document/ record review	2003	0 - >70 years	Perinatal ; Paediatric/ childhood; Young stroke	Both		941	Ischaemic; Haemorrhagic		0-4yrs ( 29%) 5-9 years (44%) 10 -14 years (17%) 15 -19 years (7%) 20 -24 years (4%) 25- 29 years (10%)			0 -4yrs ( 1%) 5-9 years (2%) 10 -14 years (2.5%) 15 -19 years (6%) 20 -24 years (3%) 25- 29 years (10%)																							Moyamoya disease	Japan	High income
300	7746	Honorat et al., 2012	Influenza A(H1N1)-Associated Ischemic Stroke in a 9-Month-Old Child	To report a rare clinical course of pandemic influenza A(H1N1) infection, ischemic stroke, in a 9 month-old child	case report	observation; Diagnostics		9 months	Paediatric/ childhood	Female(s)		1	Ischaemic																												Acute viral infection Influenza (H1N1)	NA
301	7711	Hirtz et al., 2019	Sickle Cell Disease and Stroke	To review literature on sickle cell disease in children and their risk of having stroke	Review	Document/ record review		Children	Paediatric/ childhood	Both			Ischaemic; Haemorrhagic; Other: Silent cerebral infarcts																					8% 0-18 year old with SCD							Sickle cell disease	Not stated.
302	7697	Hills et al., 2014	Timing and number of minor infections as risk factors for childhood arterial ischemic stroke	To determine the effect of timing, duration, and cumulative number of minor infections on childhood stroke risk	case control	Document/ record review	1993-2007	>28 days - < =19years	Paediatric/ childhood	Both		102 cases, 306 controls	Ischaemic																											cardiac disease(12), hypercoagulable conditions (10), primary arteriopathy (45), arterial dissection (8), and moyamoya (9), sickle cell disease (2), and leukemia or lymphoma (3), Recent head or neck trauma (6), idiopathic (29)	Infectious visit 3 days prior to stroke (odds ratio [OR] 12.1,95% confidence interval [CI] 2.5, 57,p50.002), respiratory infections (80%)	California-USA	High income
303	7696	Hills et al., 2012	Recent trauma and acute infection as risk factors for childhood arterial ischemic stroke	We hypothesized that recent head/neck trauma and acute infection are risk factors for childhood AIS, independent of the conditions traditionally linked to this disease. We tested this the hypothesis with a population-based case-control study in a large Northern Californian integrated health care plan with a well-defined population,	case control	Document/ record review; Other: Population based		29 days - 19 years	Paediatric/ childhood	Both		126 cases, 378 controls	Ischaemic																												Recent infection within 4 weeks preceding stroke: upper respiratory tract infections (33%), other viral syndromes (26%), acute otitis media (19%), and acute gastroenteritis (17%), head/neck trauma in the prior 12 weeks (12%)-OR 9.0 (95% CI3.2, 25.1	USA	High income
304	7675	Herman et al., 2021	Clinical Profile and Long-Term Outcome in Neonatal Cerebral Sinus Venous Thrombosis	To determine the factors involved in long-term neurological outcomes inpatients with neonatal CSVT	cohort	Document/ record review	2000 - 2018	0-28 days	Perinatal	Both		67	Other: CSVT												CSVT= M= 69% F = 31%																Extremely preterm (1%), Cardiorespiratory failure (19%), Congenital Heart Disease (25%), meningitis(18%), Dehydration (10%), Genetic disease (9%), late Preterm (34-36 WGA)- 16%	USA	High income
305	7667	Henzi et al., 2020	Risk Factors for Postprocedural Arterial Ischemic Stroke in Children With Cardiac Disease	To analyze frequent risk factor (RFs) for AIS in children with cardiac disease and cardiac intervention	cohort	Document/ record review	2000 - 2015	2 - 22.8 years (IQR)	Paediatric/ childhood	Both	Cardiac disease: Congenital Heart Disease- 34(94.4%), Acyanotic cardiac defects-18(50%), Cyanotic Cardiac defect- 16(44.4%)	36	Ischaemic; Other: Post-procedural AIS	Population-Based study	Diagnostic cardiac catheterisation-0.8:1000 interventional cardiac catheterisation- 1.1: 1000 Cardiac surgery- 2.8:1000 Cardiopulmonary bypass- 26 (72%)																										cardiac intervention ( cardiac surgery, diagnostic or interventional cardiac catheterisation)	Switzerland	High income
306	7662	Helmuth et al., 2017	Post-varicella Arterial Ischemic Stroke in Denmark 2010 to 2016	To estimate the incidence of post-varicella arterial ischemic stroke in the Danish child population and describe clinical characteristics of children admitted with post-varicella arterial ischemic stroke.	cohort	Document/ record review	2010-2016	28 days - 16 years	Paediatric/ childhood	Both		113	Ischaemic	1 per 26,000 children with Varicella had AIS																											Varicella Zoster Virus infection	Denmark	High income
307	7639	Hayashi et al. 2015	Ischemic stroke in pediatric moyamoya disease associated with immune thrombocytopenia--a case report	To describe a quite rare pediatric case that developed ischemic stroke due to moyamoya disease in the persistent period of immune thrombocytopenia	case report	observation; Diagnostics		10 years	Paediatric/ childhood	Male(s)		1	Ischaemic																											Moyamoya disease in the persistent period of immune thrombocytopenia. Multiple cerebral infarcts were found in the bilateral frontal, the left occipital, and right temporo-parietal lobes.		Not stated
308	7629	Hassani et al., 2020	Carotid Webs in Pediatric Acute Ischemic Stroke	To determine the frequency of carotid webs in a pediatric population with acute ischemic stroke (AIS)	cohort	Document/ record review; Diagnostics	January 2008 - December 2018	2 days - 18 years	Paediatric/ childhood	Both		47	Ischaemic		Out of 47 patients with ischemic stroke: < 5 years =15( 31.9%) 5 -9 years = 9 (19%) 10 - 14 years = 11 (23%) >15 years= 12(25%)	21 Female (44%) 26 Male (55%)																								small vessel disease-0 unilateral focal arteriopathy -1(2%) Bilateral cerebral arteriopathy - 3(6%) Aortic/cervical arteriopathy - 5(10.6%) Cardioembolic -10 (21%) indeterminate-12(25%) multifactorial - 3(6%) Genetic: vasculopathy 5 )10.6% Infectious: 6 (12%) Drug/toxins 3 (6%)	Arteriopathy ( Moyamoya-1, arterial Disesection-4, unspecified arteriopathy-3, Cardiac (cardiac tumour-1, congenital- 5, > 72h after cardiac surgery-1, history of previous cardiac surgery - 8, Septic shock-3, Bacteremia, Chronic head and neck disorders (Migraine-1, Brain 12%)tumours-2, history of cranial radiation-1, Acute head and neck disorders ( head and neck trauma-4, meningitis-3, >72h after…	USA	High income
309	7628	Hassan et al., 2019	Cerebral Venous Thrombosis at High Altitude: Analysis of 28 Cases	To investigate 28 cases of CVST occurring at high altitudes and sought to describe patient demographics, altitude and acclimatization, hematological laboratory findings, neuroimaging, treatment, and prognosis in these cases	cohort	interviews; observation	August 2017 - December 2018	>18 years	Young stroke	Both		28	Other: CVST											24-30 years CVST- 12/28																	High altitude of > 8000 feet	Pakistan	lower-middle income
310	7622	Harteman 2012	Patterns of placental pathology in preterm infants with a periventricular haemorrhagic infarction: association with time of onset and clinical presentation	To evaluate prenatal, maternal and neonatal risk factors and describe placental pathology in infants with typical and atypical timing and presentation of PVHI	case control	Document/ record review; Oral history	January 2005 - September 2011	Neonates with Gestational age< 34weeks	Paediatric/ childhood	Both		65	Haemorrhagic; Other: Periventricular haemorrhagic infarction(PVHI)	Atypical PVHI- 14/52, Typical PVHI- 38/52																											Chorioamnionitis and funisitis (typical PVHI), Fetal thrombosis and placental infarction (atypical PVHI)	Netherlands	High income
311	7619	Harteman et al., 2012	Risk factors for perinatal arterial ischaemic stroke in full-term infants: a case-control study	To identify maternal, perinatal and neonatal risk factors for symptomatic perinatal arterial ischaemic stroke (PAIS) in full-term infants	case control	Document/ record review; Diagnostics	January 2000 - December 201	> 37 weeks gestational age	Perinatal	Both		52	Ischaemic																												maternal fever during delivery (OR 10.2; 95% CI 1.3 to 78.5), Apgar score (5 min) <7 (OR 18.1; 95% CI 3.4 to 96.8), hypoglycaemia (OR 13.0; 95% CI 3.2 to 52.6) and early-onset sepsis/meningitis (OR 5.8; 95% CI 1.1 to 31.9) are independently associated with PAIS.	Netherland	High income
312	7616	Hart, et al. 2018	Perinatal arterial ischaemic stroke in term babies	To review what we know about the potential mechanisms causing Perinatal arterial ischaemic stroke (PAIS), what investigations are necessary, and the likely outcome for the child.	Review	Other: Review of literarure		20 weeks of fetal life -28th postnatal day	Perinatal	Both		NA	Ischaemic	between 1 in 2300 and 1 in 4000 births	1 in 2300 - 1 in 4000																									a blood clot forming within the ageing placenta, entering the fetal circulation, embolising across the patent foramen ovale, travelling into the left ventricle, into the ascending aorta and then one of the main three branches of the thoracic aorta. From there it can travel up either the vertebral arteries or more commonly the common and then internal carotid arteries. The embolus then enters the …	Maternal risk factors Nulliparity Family history of seizures or other neurological disease Maternal past history of autoimmune disease or gynaecological problems Cocaine use Twins Pregnancy/labour risk factors PIH Gestational diabetes Chronic poor placental perfusion with added acute abnormality Abnormal placental vessels or umbilicalcord insertion, or length of umbilicalcord or vessels Olighoydr…	NA
313	7610	Harrar et al., 2019	Stroke After Cardiac Catheterization in Children	we describe 20 patients with a newclinically-apparent AIS occurring within 30 days after cardiaccatheterization over the past decade at a tertiary children's hospitalin the United States	cohort	Document/ record review	2006-2016	0-18yrs	Perinatal ; Paediatric/ childhood	Both		12312 cardiac catherisations performed	Ischaemic		12(60%)-CT scan 8(40%)-MRI																										cardiac catheterisation	USA	High income
314	7597	Hara et al., 2021	Imaging Pattern and the Mechanisms of Postoperative Infarction After Indirect Revascularization in Patients with Moyamoya Disease	To develop preventive strategies against postoperative infarction after indirect revascularization surgery in patients with moyamoya disease (MMD), we evaluated clinical information, with a specific focus on imaging pattern of postoperative infarction	cohort	Document/ record review; Diagnostics	April 1991 - March 2021		Paediatric/ childhood	Both	Moyamoya disease	354 (262 pediatric and 159 adult)	Ischaemic; Other: Perioperative infarction		Perioperative Infarctions <15 years (0-15yrs)= 34(13%) Adult (>15 years)= 25 (15.7%)	Perioperative Infarctions Female 33 (11.8%) Male 24 (16.9%)																									Indirect revascularization surgery	Japan	High income
315	7559	Hak et al., 2022	Arterial Spin Labeling for the Etiological Workup of Intracerebral Hemorrhage in Children	to investigate the performance of arterial spin labeling sequence (ASL) in the acute phase etiological workup for the detection of an arteriovenous shunt (AVS: including malformation and fistula), the most frequent cause of pediatric nontraumatic intracerebral hemorrhage	cohort	Document/ record review; Diagnostics	2011 - 2019	5.8-13 years	Paediatric/ childhood	Both		121	Haemorrhagic						M= 59 (48.8%)																					high flow arteriovenous shunt- 76(62.8%), cavernoma- 14 (11.6%), aneurysm-7(5.8%), Brain AVM- 73 (96%)		France	High income
316	7542	Guven et al., 2014	Symptomatic cerebral infarction in a child with severe diabetic ketoacidosis	to emphasize the importance of early identification, investigation, and treatment for patients who present with diabetic ketoacidosis (DKA) and stroke, and to report a case of a 4-year-old female patient who presented with ischemic-hemorrhagic stroke as a complication of DKA.	case report	observation; Oral history; Diagnostics		4 years	Paediatric/ childhood	Female(s)	Diabetic ketoacidosis (DKA)	1	Ischaemic and Haemorrhagic																											an ischemic-hemorrhagic infarction of the left thalamus and mesencephalon as a complication of Diabetic ketoacidosis	Diabetic Ketoacidosis	NA	Other:
317	7523	Gumer et al., 2014	Strokes in children: a systematic review	To elucidate the current dataregarding etiologies of stroke in children and then develop an initial diag-nostic evaluation for the pediatric patient presenting to the emergency de-partment with a stroke	systematic review	Other: MEDLINE database		21 days - 20 years	Perinatal ; Paediatric/ childhood; Young stroke	Both		1455	Ischaemic and Haemorrhagic																											Etiologies of Ischemic Stroke in 1262 Children Steno-occlusive arteriopathy Moyamoya syndrome Arterial dissection Cardioembolic and other phenomena Sickle cell disease Sinovenous thrombosis Etiology of Stroke in 195 Children With Hemorrhagic Stroke Vascular malformations Medical etiologies Brain tumors Trauma/dissection		NA
318	7495	Groppo et al., 2012	Incidence and prognosis of stroke in young adults: a population-based study in Ferrara, Italy	To estimate the incidence, etiology andprognosis of first-ever-stroke in young adults over the6-year period 2002 to 2007, through a community-basedapproach adhering in terms of definition and design to thecriteria proposed by Malmgren et al	cohort	Document/ record review; surveys	2002-2007	15-44 years	Paediatric/ childhood; Young stroke	Both		39	Ischaemic; Haemorrhagic								incidence rates (per 100,000 person-years) 15-19yrs =0 20-24 years = 0 25-29 years= 1.98 (0.05â€“11.03) 30â€“34 years= 8.74 (3.21â€“19.05) 35â€“39 years= 16.43 (8.49â€“28.75 40â€“44 years= 27.56 (16.84â€“42.44)	Men: 13 (8.05â€“19.89) Women: 11.17 (6.62â€“17.65)																			Risk factors in atherosclerotic stroke: Hypertension, dyslipidemia, hyperhomocysteinemia, smoking, Type I diabetes mellitus, obesity(BMI=37 kg/m2), obstructive sleep apnea syndrome	Italy	High income
319	7489	Grewal et al., 2017	Pearls & Oy-sters: An uncommon initial presentation of thyrotoxicosis	To report a case of a 22-year-old man who had 2 witnessed spells of involuntary, rhythmic movements of the right lower extremity that then generalized to the whole body.	case report	observation; Oral history; Diagnostics		22 years	Young stroke	Male(s)	Graves disease 1	1	Ischaemic																											a dural venous sinus thrombosis in the superior sagittal sinus and cortical swelling and vascular congestion in the left parietal region.	thyrotoxicosis	NA
320	7481	Grammatis et al. 2019	Ischaemic stroke and pre-eclampsia in the third trimester of pregnancy: a diagnostic and therapeutic challenge	To report a 23-year-old low-risk primiparous patient, who was 35 weeks pregnant, presented in the emergency department after collapsing at home.	case report	observation; Diagnostics		23 years	Young stroke	Female(s)		1	Ischaemic																											an acute infarct involving the right middle cerebral artery (MCA) and frontal and parietal regions	pre-eclampsia	not stated
321	7479	Grabe et al. 2012	Homonymous hemianopia from infarction of the optic tract and lateral geniculate nucleus in deep cerebral venous thrombosis	To report a case of a 20-year-old man developed right homonymous hemianopia, hemiparesis, and hemisensory loss from deep cerebral venous thrombosis in the setting of high altitude	case report	Diagnostics		20 years	Young stroke	Male(s)		1	Ischaemic																												high altitude	Not stated
322	7445	Gogou et al., 2015	Cerebral ischaemia after repair of coarctation of the aorta	To present a case of cerebral ischaemia after repair of coarctation of the arorta	case report	Document/ record review; Diagnostics		9 years	Paediatric/ childhood	Male(s)			Ischaemic																												Repair of coarctation of the aorta through balloon angioplasty	Not stated
323	7435	GoeggelSimonetti et al., 2013	Basilar artery stroke in childhood	To calculate the incidence of basilar artery stroke (BAS) in children and to analyse the clinical presentation, risk factors, radiological findings, therapeutic approaches, and outcome of BAS in childhood	cohort; systematic review	Document/ record review	January 2000 - June 2011	1 month - 16 years	Paediatric/ childhood	Both		7 children, 90 articles	Ischaemic; Other: Basilar artery stroke		0.037per 100 000 children per year (exact 95% CI 0.013â€“0.080																										Systematic review findings: Vasculopathic (n=38: dissection [n=26],vasculitis [n=6], steno-occlusive cerebral arteriopathy [n=2],and other [n=4], such as fibromuscular dysplasia, haematological (n=9), and cardioembolic (n=4). Aetiology was unknown in 40	Switzerland	High income
324	7434	Goeggel Simonetti et al., 2020	Comparative study of posterior and anterior circulation stroke in childhood: Results from the International Pediatric Stroke Study	To compare risk factors, clinical presentation, and outcomes after posterior circulation arterial ischemic stroke (PCAIS) and anterior circulation arterial ischemic stroke (ACAIS) in neonates and children	cohort	interviews; Document/ record review; observation	2003 - 2014	neonates aged 0 - 28 days of life and children aged 29 days - <19 years at onset	Perinatal ; Paediatric/ childhood	Both		2768	Ischaemic; Other: Posterior and anterior circulation arterial ischaemic stroke		PCAIS- 18% ACAIS- 70% PCAIS and ACAIS= 12% neonates- 88% children-86%	M= PCAIS(64%), ACAIS (56%)																									Vasculopathy- cervicocephalic artery dissection, moyamoya disease/syndrome, transient cerebral arteriopathy, post varicella arteriopathy, vasculitis (32%-PCAIS) (34%-ACAIS), Cardioembolic conditions (19%-PCAIS) (32%- ACAIS) Acute systemic illness (PCAIS-20%) (27%-ACAIS), Underlying chronic illness(PCAIS-30%) (32%-ACAIS), Acute head and neck conditions ( PCAIS-25%, 20%(ACAIS)	Not stated
325	7414	Gioti eat al. 2019	Decompressive craniectomy in cerebral venous sinus thrombosis during pregnancy: a case report	To present the first reported case in the literature of cerebral venous sinus thrombosis (CVST) in a first trimester pregnant lady treatedwith a combination of decompressive craniectomy and lowmolecular weight heparin (LMWH)	case report	Document/ record review; observation; Oral history; Diagnostics		22 years	Young stroke	Female(s)		1	Ischaemic and Haemorrhagic																											cerebral venous sinus thrombosis (CVST), causing hemorrhagic infarct and midline shift.	Pregnancy	Not stated
326	7400	Giang et al., 2018	Long-Term Risk of Hemorrhagic Stroke in Young Patients With Congenital Heart Disease	To investigate the risk of ICH and subarachnoid hemorrhage (SAH) separately among patients with CHD and to subsequently determine the risk of death after being hospitalized with ICH or SAH	cohort	Document/ record review	January 1970 - December 1993. Follow-up data collected until December 2011	Birth - 42 years	Paediatric/ childhood; Young stroke	Both		21982- Cases, Control- 219816	Haemorrhagic	Cumulative risk				20 years ICH= 0.14% SAH= 0.19% 30 years ICH=2.27% SAH= 0.28%																							Congenital Heart Disease	Sweden	High income
327	7397	Ghosh et al., 2014	Cerebral venous sinus thrombosis in a child with iron-deficiency anemia	To report a case of 19 month old boy with cerebral venous sinus thrombosis due to iron deficiency anaemia.	case report	Oral history; Diagnostics		19 months	Paediatric/ childhood	Male(s)			Other: CVST																												Iron deficiency anaemia due to exclusively milk-based diet	Not stated
328	7396	Ghosh et al. 2018	An unusual case of cerebrovascular accident in a child	To report a case of a 14 months old girl with mild cyanosis with history of right sided hemiparesis	case report	Oral history; Diagnostics		14 months	Paediatric/ childhood	Female(s)		1	Ischaemic																											left middle cerebral artery territory infarct		No stated
329	7380	Gerstl et al., 2018	Risk factors in childhood arterial ischaemic stroke: Findings from a population-based study in Germany	To characterize risk factors for childhood stroke, their occurrence in isolation or combination, and to identify possible common risk factor patterns.	cohort	Document/ record review	January 2015 - December 2016	>28days - <18 years	Paediatric/ childhood	Both		99	Ischaemic	0.4 per 100 000 per year (95% CI: [0.3; 0.5])	different age groups the incidence estimate is 0.7 per 100.000 per year(95% CI: [0.5; 1.1]) in children<2years, 0.2 per 100.000 per year(95% CI: [0.1; 0.3]) in children_x0003_2 and<12 years and 0.5 per100.000 per year (95% CI: [0.4; 0.7]) in adolescents>=12 years(p<0.0001)																										Prothrombotic abnormalities (28/99), cardiac disorders (24/99), arteriopathies (21/99), cryptogenic (27/99), haemato-oncological (9/99) Single risk factors include: thrombophilia(16/28), cardiac disorders (13/24), chronic head and neck disorders(7/9)	Germany	High income
330	7377	Gerstl et al., 2019	Arterial ischemic stroke in infants, children, and adolescents: results of a Germany-wide surveillance study 2015-2017	To investigate incidence, age-dependent clinical presentation, and risk factors and to discuss the medical care situation in Germany	cohort	Document/ record review	January 2015 - December 2017	28 daysâ€“18 years	Paediatric/ childhood	Both		164	Ischaemic	0.41/100,000 per year (95% CI 0.347; 0.474)- POPULATION BASED	<1yr= 0.60/100,000 per year; 95% CI 0.330; 1.013 1-5yrs= 0.38/100,000 per year; 95% CI 0.274; 0.513 >5-12 years = 0.32/100,000 per year; 95% CI 0.226; 0.427 >12â€“18 years = 0.48/100,000 per year; 95% CI 0.226; 0.427	M=97 (m:f=1.44; p=0.0191)																									Crytogenic- 40(24%), Other(connective tissue disorders, genetic disorders, previous brain surgery, trauma)=13(8%), Chronic head and neck disorders(aneurysms, arteriovenous malformations, migraine, brain tumour)=12(7%), Metabolic -3(2%), Hemato-oncological-15(9%), Acute systemic -19(12%), Arteriopathy-31(19%), cardiac-47(29%)	Germany	High income
331	7376	Gerstl et al., 2020	Childhood Arterial Ischaemic Stroke: Clinical Presentation, Risk Factors and Management	To provide an overview of clinical presentation, risk factors and management of childhood arterial ischaemic stroke (AIS) in infants, children and adolescents (>28 days of life to_x0001_18 years)	Review	Document/ record review		>28 days of life - 18 years)	Paediatric/ childhood	Both			Ischaemic																												1. Arteriopathy (Transient cerebral arteriopathy, Primary CNS vasculitis, Para-/post-infectious vasculitis, Arterial dissection (extra-/intracranial),Moyamoya angiopathy,Fibromuscular dysplasia, Systemic lupus erythematosus, 2. Infectious disease (varicella zoster virus,Borrelia burgdorferi, mycoplasma pneumonia,enterovirus, parvovirus, herpes simplex virus, otherMeningitis (Streptococcus pneumon…	Not stated
332	7374	Gerstl et al., 2019	Childhood haemorrhagic stroke: a 7-year single-centre experience	To focus on the aetiology, clinical presentation, treatment and short-term outcome of children with spontaneous intracranial bleeding in a university hospital and elucidate differences to childhood arterial ischaemic Stroke	cohort	Document/ record review	2010-2016	28days â€“18years	Paediatric/ childhood			25	Haemorrhagic																											Haemorrahgic stroke - mono-risk. and vascular malformations is the number one risk factor.	Arteriovenous malformation, cavernoma, brain tumour, coagulopathy, vitamin k deficiency, acute infection (Herpes Simplex virus, encephalitis	Germany	High income
333	7373	Gerber et al., 2021	Blood Pressure Levels in Young Adulthood and Midlife Stroke Incidence in a Diverse Cohort	We prospectively examined the association between blood pressure (BP) as longitudinally measured over 30 years and incident stroke in over 5000 participants of a population-based cohort study of Black and White young adults from 4 US cities.	cohort	Diagnostics	5079	30yrs	Young stroke	Both			Ischaemic; Haemorrhagic								stage 1 HTN= 104/100,000 person-years stage 2 HTN= 309/100,000 person-years																		4x risk for black race		Hypertension	USA	High income
334	7356	Gelfand et al., 2015	Is migraine a risk factor for pediatric stroke?	To examine the association between migraine and stroke among children in Kaiser Permanente Northern California (KPNC)	cohort	Document/ record review	1997-2007	2â€“17 years	Paediatric/ childhood	Both		88164	Ischaemic; Haemorrhagic	1.4/100,000 person- years	0.9/100,000 person-years			0.5/100,000 person-years						Eight migraineurs had a stroke (three (38%) hemorrhagic; five (63%) ischemic). Eighty strokesoccurred in children without headache (53 (66%) hemorrhagic; 27 (34%) ischemic). The ischemic stroke incidence ratewas 0.9/100,000 person-years in migraineurs vs. 0.4/100,000 person-years in those without headache; IR 2.0 (95% CI0.8â€“5.2). A post-hoc analysis of adolescents (12â€“17 years) showed an incr…																	Migraine aura	USA	High income
335	7355	Gelfand et al., 2013	Genetic risk factors for perinatal arterial ischemic stroke	To explore whether genetic polymorphisms known to be associated with ischemic stroke in adults are also associated with risk of arterial ischemic stroke in newborn infants	case control	Document/ record review; Diagnostics	January 1, 1997 - December 31, 2002	utero- 28 days of birth	Perinatal	Both		37	Ischaemic																												apolipoprotein E Îµ4 allele	USA	High income
336	7344	Gattellari et al., 2014	Declining rates of fatal and nonfatal intracerebral hemorrhage: epidemiological trends in Australia	We explored trends in ICH rates in a large, representative population in New South Wales, Australiaâ€™s most populous state (_x0001_7.3 million)	cohort	Document/ record review; observation	2001 - 2009	>20 years	Young stroke	Both		11 332 ICH patients and >7.3 million population	Haemorrhagic	20-29yrs incidence in both sexes (1.3/100,000)- population-based					ICH Male: 20-29years (1.4/100,000) Female: 20-20yrs (1.2/100,000)																							Australia	High income
337	7318	Gandhi et al 2012	Temporal trends in incidence and long-term case fatality of stroke among children from 1994 to 2007	To examine the trends in incidence and long-term case fatality of childhood stroke in New Jersey using a statewide administrative database for the years 1994â€“2007.	cohort	Document/ record review	1994â€“2007	0â€“19years	Paediatric/ childhood	Both		715	Ischaemic; Haemorrhagic	Average incidence of stroke = 2.24/100,000 children (Population-based) Should we use average or take the latest data (closer to 2.5?)																												New Jersey (USA)	High income
338	7289	Fullerton et al., 2017	Parvovirus B19 Infection in Children With Arterial Ischemic Stroke	We performed a pilot study using this unbiased pathogen discovery approach to generate new hypotheses about the role of infection in childhood AIS	case control	Document/ record review; Diagnostics	2009â€“2014	29 days - 18 yrs	Paediatric/ childhood	Both		161 cases, 34 controls	Ischaemic	0.06																											Parvovirus B19 Infection	Not stated
339	7286	Fullerton et al., 2015	Infection, vaccination, and childhood arterial ischemic stroke: Results of the VIPS study	We sought to further assess the association between infection and AIS, and test the hypothesis that vaccinations are protective, in a large, international case-control study of childhood AIS: the Vascular Effects of Infection in Pediatric Stroke (VIPS) study.	case control	interviews; Document/ record review; Diagnostics	January2010 - March 2014,	29 daysâ€“18years old	Paediatric/ childhood	Both		355 Cases, 354 controls	Ischaemic																												Preceding Infections OR=6.3 (Upper Respiratory infections-50%), poorly vaccinated (none, few, some OR=7.3) with routine vaccines(MMR, Polio, DPT, Pneumoccocus, varicella, meningoccocus, Hepatitis A and B). n an age-adjusted mul-tivariate logistic regression model, independent risk factors for AIS included infection in the prior week (OR 6.3,p,0.0001), undervaccination (OR 8.2,p50.0004), black rac…	9- USA, Canada, Australia, Philippines, Chile, UK, France, Serbia, China	Other: Upper-middle income, high income
340	7284	Fullerton et al., 2016	Inflammatory Biomarkers in Childhood Arterial Ischemic Stroke: Correlates of Stroke Cause and Recurrence	We hypothesized that arteriopathy progression is an inflammatory process and that markers of inflammation would predict recurrent AIS in childhood	cohort	Document/ record review; Diagnostics	January 2010 - March 2014.	29 days- 19 years	Paediatric/ childhood	Both		236	Ischaemic																											idiopathic (78/236), arteriopathy (103/236), cardioembolic (55/236)		37 international sites
341	7270	Fujii et al., 2021	Pediatric Case of Life-Threatening Stroke Caused by Reversible Cerebral Vasoconstriction Syndrome with Spontaneous Cervical Internal Carotid Artery Vasospasm: A Case Report	To report on a previously healthy 13-year-old girl presented to a nearby hospital due to thunderclap headache, followed by left hemiparesis, while throwing a stone during a curling match	case report	Oral history; Diagnostics		13yrs	Paediatric/ childhood	Female(s)		1	Ischaemic																												Reversible cerebral vasoconstriction syndrome and spontaneous cervical internal carotid artery (ICA) vasospasm	Not stated
342	7247	Freeman et al., 2013	Ischemic stroke after use of the synthetic marijuana "spice"	To report and associate acute cerebral infarctions in 2 young, previously healthy siblings with use of the street drug known asâ€œspiceâ€(a synthetic marijuana product, also known asâ€œK2â€)	case report	Diagnostics		26yrs, 19yrs	Young stroke	Male(s); Female(s)		2	Other: cerebral infarction																												smoking Marijuana spice	not stated
343	7240	Fraint et al. 2017	Posterior Reversible Encephalopathy Syndrome and Cerebral Sinus Thrombosis in a Case of Pediatric B-Cell ALL	To describe a patient with acute lymphoblastic leukemia whose course was complicated by posterior reversible encephalopathy syndrome (PRES)and cerebral sinus thrombosis	case report	observation; Diagnostics		3	Paediatric/ childhood	Female(s)		1	Ischaemic																											ischemia/infarctions of the occipital and parietal lobes bilaterally due to a cerebral sinus thrombosis		Not stated
344	7237	Fox et al., 2015	Community-based case-control study of childhood stroke risk associated with congenital heart disease	To collect additional detailed cardiac data from children within a large, established, Northern California community-based cohort and measure the association of CHD with ischemic and hemorrhagic strokes.	case control	Document/ record review; Diagnostics	January 1993 - December 2007	29days -20yrs	Paediatric/ childhood	Both		412 cases, 1236 controls	Ischaemic; Haemorrhagic		11/216			4/196				M=72%																			Congenital Heart Disease (both ischaemic and Haemorrhagic stroke), Cardiac surgery for CHD = > 30-fold	USA	High income
345	7231	Fox et al., 2017	Population-based study of ischemic stroke risk after trauma in children and young adults	To quantify the incidence, timing, and risk of ischemic stroke after trauma in a population-based young cohort	case control; cohort	Document/ record review		<50yrs	Paediatric/childhood stroke			52 cases, 156 controls	Ischaemic		0-9yrs= 8(15%) 10-19yrs = 10(19%) 20-29ys = 6(12%)																										Multisystem Trauma 26 (50%), head injury 36(69%), motor vehicle accident - 24(46%)	USA	High income
346	7218	Fonseka et al. 2013	Life threatening intracerebral haemorrhage following saw-scaled viper (Echis carinatus) envenoming--authenticated case report from Sri Lanka	To report a 19 year old healthy boy who developed left massive temporo-parietal intra cerebral hemorrhage following Saw scaled viper envenoming	case report	observation; Oral history; Diagnostics		19 years	Young stroke	Male(s)			Haemorrhagic																											a massive left temporo-parietal region intra-cerebral haemorrhage with intra-ventricular extension following Saw scaled viper envenoming		Sri Lanka	lower-middle income
347	7217	Foley et. al. 2015	Synchronous Subarachnoid Aneurysmal Hemorrhage and Medulloblastoma in a 6-Year-Old Girl	To describe the first case of hemorrhage in medulloblastoma secondary to an intracranial aneurysm	case report	Oral history; Diagnostics		6 years	Paediatric/ childhood	Female(s)		1	Haemorrhagic																											CSF diversion in obstructive hydrocephalus due to medulloblastoma has been implicated in the development of intracranial hemorrhage		Not stated
348	7210	Fluss et al., 2019	Perinatal stroke syndromes: Similarities and diversities in aetiology, outcome and management. [Review]	To emphasize recent advances that have allowed a better understanding of the pathophysiology, management and outcome of the various form of perinatal stroke conditions.	Review	Document/ record review		20 weeks of foetal life - 28th postnatal day	Perinatal	Both			Ischaemic; Haemorrhagic															Neonatal Arterial Ischaemic stroke= 6-17/100,000 in newborns >= 35 GA Presumed perinatal ischaemic stroke=20-29/100,000 Neonatal Cerebral sinus venous thrombosis=1.4/100,000			Perinatal haemorrhagic stroke= 16/100,000										Bacterial meningitis, cardiac disease, extracorporeal membrane oxygenation (ECMO), Chorioamnionitis, preeclampsia, thrombocytopaenia, Birth Asphyxia, Gestational hypertension	Not stated
349	7189	Finn et al. 2018	Subarachnoid and parenchymal haemorrhages as a complication of severe diabetic ketoacidosis in a preadolescent with new onset type 1 diabetes	To report the case of a girl with new onset type 1 diabetes mellitus who presented in severe Diabetic ketoacidosis and subsequently developed intracerebral parenchymal and subarachnoid haemorrhages	case report	observation; Oral history; Diagnostics		10 years	Paediatric/ childhood	Female(s)		1	Haemorrhagic																											Severe diabetic ketoacidosis that lead to intracerebral parenchymal and subarachnoid haemorrhages		Not stated
350	7184	Finkel et al., 2015	Venous stroke and status epilepticus due to milk-induced anemia in a child	To report a case of a 4-year-old girl who presented with status epilepticus and was subsequently found to have a cerebral venous sinus thrombosis	case report	Oral history; Diagnostics		4yrs	Paediatric/ childhood	Female(s)		1	Other: CSVT																												microcytic anemia due to excess milk intake	Not stated
351	7183	Fink et al., 2019	Posterior Arterial Ischemic Stroke in Childhood	To describe epidemiological features, clinical characteristics, and neuroimaging data on pediatric posterior circulation arterial ischemic stroke in Switzerland using the population-based Swiss Neuropediatric Stroke Registry.	cohort	Document/ record review	January 2000 - December 2016	1 month - 16 years p	Paediatric/ childhood	Both		43	Other: Posterior circulation arterial ischaemic stroke	Population based	0.183/100000 inhabitants - PCAIS 1.13/100,000 inhabitants= AIS	M=62.8%								PCAIS - 16% of all AIS																Unilateral focal cerebral arteriopathy - 11(25.6%)		Switzerland	High income
352	7175	Ferriero et al., 2019	Management of stroke in neonates and children: A scientific statement from the American Heart Association/American stroke association	To represent a synthesis of data and a consensus of the leading experts in childhood cardiovascular disease and stroke	Review; Other: scientific statement	Document/ record review; Other: systematic literature reviews, references to published clinical and epidemiology studies, morbidity and mortality reports, clinical and public health guidelines, authoritative statements, personal files, and expert opinion	not stated	0 - 18 years	Paediatric/ childhood	Both		Not stated	Ischaemic; Haemorrhagic	Annualised paediatric (neonates and late childhood) stroke incidence- 3-25 per 100,000 children Newborns have higher risk- 1 in 4000 live births																											Cardiac, extracranial arteriopathies, intracranial arteriopathies, thrombophilia, SCD, and systemic causes such as systemic lupus erythematosus	Not specified
353	7158	Felix et al., 2016	Arterial Tortuosity: An Imaging Biomarker of Childhood Stroke Pathogenesis?	To quantify cerebral arterial tortuosity in childhood arterial ischemic stroke, hypothesizing increased tortuosity in dissection	case control	Diagnostics	2005 - 2013	1 month - 18 years	Paediatric/ childhood	Both		115	Other: AIS																												Arterial tortuosity	Canada	High income
354	7150	Fearn et al., 2020	Focal cerebral arteriopathy and childhood stroke	To focus on radiological features, differential diagnoses, investigation and treatment of FCA	Review	Document/ record review		children - Age group not stated	Paediatric/ childhood	Not stated			Other: AIS																											focal cerebral arteriopathies		Not stated
355	7139	Farhadi et al., 2015	Prevalence of stroke in neonates who admitted with seizures in neonatal intensive care unit	To assess the prevalence of stroke in neonates with seizure	cross sectional	Diagnostics	February 2012 - December 2013	newborns > = 28 weeks of gestation	Perinatal	Both		174	Other: cerebral infarction		14(8%)																										neonatal seizures	Iran	lower-middle income
356	7124	Fan et al., 2018	Study on the incidence and risk factor of silent cerebrovascular disease in young adults with first-ever stroke	To investigate the prevalence and potential risk factors ofSBI and WMH in young patients withfirst-ever stroke	cohort	Document/ record review; Diagnostics	2011- 2016	18-49yrs	Young stroke	Both		400	Other: Stroke											18-21yrs 100%- undetermined etiology 22-25yrs 70%- undetermined etiology 26-29yrs 40%= undetermined etiology, SVD=28%,																Undetermined etiology	silent cerebrovascular diseases	China	upper-middle income
357	7112	Fabre et al., 2018	Maxillary sinusitis complicated by stroke	We report a case of ischaemic stroke, without meningitis, associated with bilateral acute maxillary sinusitis in a 6-year-old diabetic girl.	case report	Diagnostics		6yrs	Paediatric/ childhood	Female(s)	Type 1 diabetes Mellitus	1	Ischaemic																											carotid arteritis secondary to thrombophlebitis of pericarotid veins	maxillary sinusitis	Not stated
358	7082	Engle et al., 2012	Pediatric stroke in the U.S.: estimates from the kids' inpatient database	To profile pediatric stroke using national estimates	cross sectional	Document/ record review	2000, 2003 and 2006	0 - 17yrs	Perinatal ; Paediatric/ childhood	Both		2161	Ischaemic; Haemorrhagic	Hospital based	>1300 children			400 chn =SAH 400 chn = ICH in each of the three years																								USA	High income
359	7065	Elkind et al., 2016	Herpesvirus Infections and Childhood Arterial Ischemic Stroke: Results of the VIPS Study	We sought to determine whether herpesvirus infections, which are potentially treatable, increase the risk of childhood AIS	case control	interviews; Document/ record review; Diagnostics	January 2010 - March 2014	29 days- 18yrs	Paediatric/ childhood	Both		326 cases and 115 controls	Other: AIS		AIS=40%															AIS related to herpesvirus infection- high in LMIC											Recent herpesvirus infection (6 months before stroke)	United States, Canada, Australia, Philippines, Chile, United Kingdom, France, Serbia, and China	Other: International study
360	7051	El-Fayech et al., 2017	Cerebrovascular Diseases in Childhood Cancer Survivors: Role of the Radiation Dose to Willis Circle Arteries	To evaluate the risk factors for stroke in a cohort of 3172 5-year survivors of childhood cancer who were followed up for a median time of 26 years.	cohort	Questionnaires	1985 - 1995	children- specific age not stated	Paediatric/ childhood; Young stroke	Both	Childhood cancers	3172	Other: Stroke											Commulative stroke incidence with >10Gy: 5-18yrs= 0 - 0.5% 19-30yrs: 2%																	Higher dose (>10Gy) of radiations to the circle of Willis (WC)	France	High income
361	7041	Ekker et al., 2019	Stroke incidence in young adults according to age, subtype, sex, and time trends	To investigate incidence of stroke and its subtypes in young adults, according to sex and age, and to study trends over time.	cohort	Document/ record review	1998 and 2010	18â€“50 years and â‰¥50 years	Young stroke	Both		15257	Ischaemic; Haemorrhagic	Population-based		18-24yrs: M=38.3% F= 55.9% 25-29yrs: M=46.7% F= 53.8%			18-24yrs: M=44.0% F= 26.6% 25-29yrs: M=34.9% F= 21.1%					Average stroke incidence (1998-2010) 18-24yrs: 2.5/100,000 person-years 25-29yrs 4.41/100,000 person-years	Undefined stroke: 18-24yrs M=17.6% F= 17.5% 25-29yrs M=18.4% F= 25.1%																	Netherlands	High income
362	7010	Edmonds et al., 2012	Perinatal arterial ischemic stroke in northern Queensland	To review the occurrence, presentation and associated risk factors of stroke in infants at a tertiary neonatal intensive care unit	cohort	Document/ record review	March 2002-March 2011	GA 32weeks- 41 weeks	Perinatal	Both		10	Ischaemic		AIS= 1 in 2000 births		Indeginous=20%																								mothers with gestational diabetes mellitus, fetal distress prior to delivery, twin pregnancy, placental infarction, sepsis and thrombophilia	Australia	High income
363	7007	Ecury-Goossen et al., 2013	Risk factors, clinical presentation, and neuroimaging findings of neonatal perforator stroke	We sought to identify risk factors and evaluate clinical presentation and neuroimaging findings for neonatal perforator stroke, which seems to be under-recognized.	cohort	Document/ record review; Diagnostics	August 1999 - April 2011	preterm and term neonates	Perinatal	Both		55	Other: perforator stroke																												prolonged birth asphyxia (16%), hypoxia or hypotension (15%), embolism (15%), infection (15%), acute blood loss (9%), and birth trauma (9%).	Netherlands	High income
364	6993	Durrani-Kolarik et al., 2017	COL4A1 Mutation in a Neonate With Intrauterine Stroke and Anterior Segment Dysgenesis	We describe a term infant with encephalomalacia, extensive intrauterine stroke and anterior segment dysgenesis with ade Novo mutation in COL4A1	case report	Document/ record review; Diagnostics		newborn (39 weeks gestation)	Perinatal	Female(s)		1	Haemorrhagic; Other: Intra uterine stroke																											COL4A1 mutation		Not stated
365	6986	Dunbar et al., 2018	Stroke in Pediatric Bacterial Meningitis: Population-Based Epidemiology	The purpose of this study is to assess the incidence, risk factors, patterns, and outcomes in pediatric meningitis complicated by stroke	cohort	Document/ record review; Diagnostics	2002 - 2012	newborn -18yrs	Paediatric/ childhood	Both		43	Ischaemic		0.37																										Bacterial meningitis	Canada	High income
366	6984	Dunbar et al., 2020	Population Based Birth Prevalence of Disease-Specific Perinatal Stroke	To define the birth prevalence of all subtypes of perinatal stroke by using a population-based cohort	cohort	Document/ record review; Diagnostics	1990 - 2012	term-born (36 weeks)	Perinatal	Both		219	Ischaemic and Haemorrhagic															Birth prevalence 2008-2017 1:3000- NAIS			1:6800- NHS						Birth prevalence 2008-2017 term-born perinatal stroke 1:1100					Canada	High income
367	6982	Dunbar et al., 2018	Perinatal stroke: mechanisms, management, and outcomes of early cerebrovascular brain injury	To summarise each perinatal stroke disease, examining the epidemiology, pathophysiology, acute management, and outcomes, including the effect on parents and families, and emerging therapies to mitigate these lifelong morbidities	Review	Document/ record review	March 6, 2018	28 weeks - 28 days	Perinatal	Not stated			Ischaemic; Haemorrhagic																											Arterial ischaemic strokes typically cause large lesions near term with both motor and non-motor morbidities. Causative mechanisms are poorly understood		Not stated
368	6971	Duan et al., 2012	Moyamoya disease in China: its clinical features and outcomes	We present a consecutive series of 802 patients with MMD admitted and treated during the last 8 years at our institute, a nationwide referral center catering to patients with MMD.	cross sectional	interviews; Oral history		0.5â€“77yrs	Paediatric/ childhood; Young stroke	Both		802	Ischaemic and Haemorrhagic		0-4yrs (3%) 5-9yrs (1%) 10-14yrs (1%) 25-29yrs (2%)			5-9yrs (0.7%) 10-14yrs (0.8%) 15-19yrs (0.4%) 20-24(1%) 25-29yrs (1.8%)																							Moyamoya disease	China	upper-middle income
369	6957	Dowling et al., 2012	Acute silent cerebral ischemia and infarction during acute anemia in children with and without sickle cell disease	To screen children with acute, severe anemia, both with and without SCD, for ASCIE using DWI. Our secondary hypothesis was that these acute events(ASCIE) could lead to permanent brain lesions that would later beclassified as SCI on follow-up MRI studies.	cohort	observation; Diagnostics	October 2007 - April 2010.	2-9yrs	Paediatric/ childhood	Both	SCD	58	Other: acute silent cerebral ischemic events (ASCIE)											ASCIE 221/100 patient years in SCD																	Severe Anaemia (<5.5g/dl)	USA	High income
370	6950	Doumit et al., 2018	Intracerebral hemorrhage in a neonate secondary to streptococcus pneumonia: A case report	To present a case report in neonate who was born with streptococus pneumoniae complicated by intraecerbarl haemorrhage.	case report	Oral history; Diagnostics		neonate 4kg (36 weeks gestation)	Perinatal	Male(s)		1	Haemorrhagic; Other: intracerebral haemorrhage																												neonatal sepsis due to Streptococcus pneumoniae	Not stated
371	6941	Dorgalaleh et al., 2022	Risk and Management of Intracerebral Hemorrhage in Patients with Bleeding Disorders		Other: Seminar paper	Document/ record review			Young stroke	Not stated	Congenital bleeding disorders (Hemophilia A and hemophilia B, XIII deficiency , Von Willebrand Disease		Haemorrhagic																												the severity of the disorder, genotype and genetic polymorphisms, stressful delivery, and sports and other activities	not stated
372	6913	Ding et al., 2021	Cerebral infarction associated with Mycoplasma pneumoniae infection in a child	To report a case of a 5- year old with cerebral infarction due to mycoplasma pneumoniae	case report	Oral history; Diagnostics		5yr old	Paediatric/ childhood	Female(s)		1	Other: cerebral infarction																												Mycoplasma pneumoniae infection	Not stated
373	6902	Dhadke 2020	Clinical Profile of Cerebral Venous Sinus Thrombosis	1. To study the clinical presentation of cerebral venous sinus thrombosis. 2. To ascertain the etiology of cerebral venous sinus thrombosis. 3.To identify the prognostic factors affecting outcome during hospital stay	cohort	Oral history; Diagnostics	December 2013 - July 2015	21- 70yrs (21-30yrs)	Young stroke	Both		30	Other: CVST											CVST 21-30yrs= 20/30 (66.6%)																	Hyperhomocysteinemia, pregnancy, pueperium	Not stated
374	6900	deVeber et al., 2017	Epidemiology and Outcomes of Arterial Ischemic Stroke in Children: The Canadian Pediatric Ischemic Stroke Registry	We aimed to determine age-specific epidemiological characteristics of arterial ischemic stroke in neonates (birth to 28 days) and older children (29 days to 18 years)	cohort	Document/ record review; Diagnostics	January 1992 - December 2001	birth - 28 days, 29 days -18yrs	Perinatal ; Paediatric/ childhood	Both		933	Ischaemic		AIS: 0-28days= 10.2/100,000 livebirths 29days - 18yrs 1.72/100,000/year	M= 55%																									Neonates: Idiopathic (44%), congenital heart disease (12%), Birth Asphyxia (21%) older children: arteriopathy (49% of patients with vascular imaging), cardiac disorders (28%), and prothrombotic disorders (35% of patients tested)	Canada	High income
375	6897	Deskur et al., 2019	Cerebral venous sinus thrombosis in a young patient with ulcerative colitis: A case report	To report a case of a 25-year-old male with a 2-year history of ulcerative colitis (UC), who developed such thrombo embolic complication.	case report	Diagnostics		25yrs	Young stroke	Male(s)		1	Other: CVST																												Flare of Inflammatory bowel diseases (ulcerative colitis)	Not stated
376	6893	Deresse & Shweno 2015	Epidemiology and in-hospital outcome of stroke in South Ethiopia	To describe the magnitude of risk factors, sub-types and in-hospital outcome of stroke at Hawassa University Referral Hospital, Ethiopia	cohort	Document/ record review; Diagnostics	May 2013 - April 2014	15->65yrs (15-24yrs)	Paediatric/ childhood; Young stroke	Both		163	Other: stroke											Stroke: 15-24yrs =6 (3.7%)																		Ethiopia	low income
377	6889	Deng et al., 2015	Risk factors and imaging characteristics of childhood stroke in china	To describe the proportion of childhood ischemic stroke and haemorrhagic stroke in China, (2) to describe the spectrum of risk factors identified in patients with stroke, (3) to investigate whether the prevalence of risk factors is the same as in other countries, and (4) to investigate the involved vascular territory and laterality of ischemic stroke in children.	cohort	Document/ record review	2002 - 2011	1 month - 18 years	Paediatric/ childhood	Both		478	Ischaemic; Haemorrhagic		AIS = 217 (45.4%) CVST= 12 (2.5%) Total IS= 229 (47.9%)			ICH=231(48.3%) SAH= 18(3.8%) Total HS= 249(52.1%)																							Vascular disease- Moyamoya disease, arteriovenous malformation, vasculitis, dissection, aneurysm, anigiocacernoma (69.6%) for both IS and HS 10.6% of AIS were undetermined	China	upper-middle income
378	6887	Deng et al., 2021	Childhood strokes in China describing clinical characteristics, risk factors and performance indicators: a case-series study	To investigate clinical characteristics, risk factors (RFs), neurologic deficits and medical care provided in children who had a stroke in China	cohort	Document/ record review	January 2018 - December 2018	1 month - 18 years	Paediatric/ childhood	Both		312	Ischaemic; Haemorrhagic		AIS= 172 (55.1%) <1yr=1.16% 1-5yrs=23.26% 6-12yrs = 57.56% 13-18yrs = 18.02%)	M= 103(59.88%)		140 (44.9%) <1yr= 3.57% 1-5yrs=25% 6-12yrs = 44.29% 13-18yrs= 27.14%	M=73 (52.14%)																						AIS: Cerebral arteriopathy (Moyamoya-118, dissection-5) - 85.47%, HS- Cavernous malformation (51.43%) AIS and HS= Cerebral arteriopathy	China	upper-middle income
379	6852	DeBaun & Kirkham 2016	Central nervous system complications and management in sickle cell disease	This review will initially focus on the epidemiology of the most common CNS complications, primarily in SCA, and then will review the evidence for primary and secondary stroke prevention in high- and low-income countries	Review	Document/ record review	Not stated	Age group not stated but talked about children	Paediatric/ childhood	Not stated	Sickle cell anaemia	Not stated	Other: SCI																												conventional risk ( hypertension, diabetes mellitus, hyperlipidemia, atrial fibrillation, renal disease), CNS vasculopathy (intracranial/extracranial stenosis, occlusion, dissection, moyamoya disease), relative and acute anemia( low basline haemoglobin, relative acute drop in haemoglobin-<5.5g/dl, parvovirus B19, Decreased haemoglobin oxygen, saturation, increased oxygen demand (fever, seizure, a…	not stated
380	6849	DeBaun et al., 2012	Silent cerebral infarcts: a review on a prevalent and progressive cause of neurologic injury in sickle cell anemia	To determine the predictive value of SCI as a risk factor for clinically apparent stroke.	Review	Document/ record review		>6yrs	Paediatric/ childhood	Both	SCA hemoglobin SS (HbSS)	266	Other: Stroke																												SCI	not stated
381	6843	deValck et al., 2021	Cerebral venous sinus thrombosis: a complication of nitrous oxide abuse	We report here the first case of cerebral aneurysm following cerebral vasculitis and infarction associated with primary varicella infection in an immunocompetent child.	case report	Document/ record review; Diagnostics	not stated	6yrs	Paediatric/ childhood	Female(s)		1	Ischaemic																											cerebral aneurysm	primary varicella zoster virus (VZV)infection	Japan	High income
382	6824	dela Vega Muns et al., 2019	Utility of Hounsfield unit and hematocrit values in the diagnosis of acute venous sinus thrombosis in unenhanced brain CTs in the pediatric population	We hypothesize that measuring Hounsfield units (HU) of blood in venous sinuses is a more reliable method todiagnose CVSTand that normalizing the measured HU in relation to the patientâ€™s hematocrit levels may further improve detectionof CVST in the pediatric population	case control	Diagnostics		1month - 16yrs	Paediatric/ childhood	Both		15 cases, 31 controls	Other: CVST												M=8/15, F= 7/15																	Not stated
383	6801	Das et al., 2019	Thalassemia and Moyamoya syndrome: unfurling an intriguing association	we report four cases of MMA with Î²-thalassemia, provide comparative analysis of these findings with previous reports and discuss biologically plausible associations of these two entities.	cohort	Document/ record review	2017â€“2019	13yrs, 9yrs, 30yrs, 6yrs	Paediatric/ childhood; Young stroke	Both	Î²-thalassemia	4	Ischaemic and Haemorrhagic																												combination of Î²-thalassemia and Moyamoya syndrome	India	lower-middle income
384	6797	Darmency-Stamboul et al., 2012	Antenatal factors associated with perinatal arterial ischemic stroke	To determine prenatal risk factors associated with PAIS	case control	Document/ record review; Diagnostics	January 2000- December 2007	0-28 days (>=28weeks)	Perinatal	Both		32-cases, 96-controls	Other: PAIS		1/4400 live births																										Maternal smoking during pregnancy (OR, 3.1; 95% CI, 1.1â€“8.8;P_x0001_0.04), gestational diabetes (16.1% versus 4.2%;P_x0001_0.04),fetal heart rate abnormalities (35.5% versus 10.9%;P_x0001_0.001), and meconium-stained liquor (40% versus 12%;P_x0002_0.001),	France	High income
385	6791	Danesi et al., 2013	Incidence and 30-day case fatality rate of first-ever stroke in urban Nigeria: the prospective community based Epidemiology of Stroke in Lagos (EPISIL) phase II results	To determine the current incidence rate and short-term (30-day) case fatality rate (CFR) of stroke inurban Nigeria, and provide age-adjusted and gender-specific incidence rates to enable comparison with glob-al populations.	cohort	Document/ record review	January 1st - December 31st 2007	0-14yrs, 15-24yrs	Paediatric/ childhood; Young stroke	Both		189	Other: stroke											stroke: < 15yrs=0/100,000 15-24yrs=0/100,000(adjusted to WHO world pop)																		Nigeria	lower-middle income
386	6784	Dakay et al., 2021	Cerebral Venous Sinus Thrombosis in COVID-19 Infection: A Case Series and Review of The Literature	We report on three cases of cVST associated withCOVID-19 admitted to our hospital, as well as a reviewthe other cases reported in recent literature	Review; Other: case series	Document/ record review; Diagnostics	not stated	17yrs, 26yrs	Paediatric/ childhood; Young stroke	Male(s)		3 (2)	Other: CVST																												SARS-CoV-2 infection	Not stated
387	6758	Crump et al., 2016	Interactive effects of physical fitness and body mass index on risk of stroke: A national cohort study	To examine the inter-active effects between physical fitness (including both aerobic capacity and muscular strength) and BMI in late adolescence in relation to the risk of stroke and its major subtypes in adulthood.	cohort	Diagnostics	1969â€“1997.	18yr olds	Young stroke	Male(s)		1547294	Ischaemic and Haemorrhagic																												High BMI= >= 85th percentile on CD's 2000 sex specific BMI for age growth chart (> 1.5 fold risk), low aerobic fitness, low muscular fitness, the combination of high BMI and low aerobic capacity in a person	Sweden	High income
388	6756	Crump et al., 2021	Stroke Risks in Adult Survivors of Preterm Birth: National Cohort and Cosibling Study	We hypothesized that preterm birth is associ-ated with increased risks of stroke and its major types in adulthood and that these associations are largely inde-pendent of shared familial factors.	cohort	Diagnostics	1973 to 1994.	18- 29yrs	Paediatric/ childhood	Both		2140866	Ischaemic and Haemorrhagic																												Low gestational age at birth (<34 weeks)= 19.6%	Sweden	High income
389	6742	Cotter et al., 2012	Towards understanding the cause of stroke in young adults utilising a new stroke classification system (A-S-C-O)	To understand the impact the newer classification scheme (A-S-C-O) will have on the attributed causes of stroke in younger people.	cohort	Document/ record review	July 1, 2009 - December 31, 2010	16-55yrs (<30yrs)	Perinatal ; Paediatric/ childhood; Young stroke	Both		106	Ischaemic																											Arterial dissection accounted for (27.3%) in <30yrs		UK	High income
390	6724	Cornelius et al., 2021	Clinico-etiological factors, neuroimaging characteristics and outcome in pediatric cerebral venous sinus thrombosis	to describe clinical, etiological, and imaging characteristics of CVST and its outcome in children.	cohort	Document/ record review; Diagnostics	January 2011- December 2020	1 month -12 years	Paediatric/ childhood	Both		35	Other: CVST			M=26 (74.3%) F= 9 (25.7%)																									head and neck infections in 15 (42.9%) children, inherited thrombophilia in 4 (11.6%), head trauma, iron deficiency anemia, leukemia with l-asparaginase therapy, acquired thrombophilia in 3 (8.6%) each, dehydration in 2 (5.7%), and dural arteriovenous fistula in one child.	Not stated
391	6722	Cordelli et al., 2014	Life-threatening complications of posterior reversible encephalopathy syndrome in children	To report incidence, clinical features and outcome of life-threatening complications related to PRES (posterior reversible encephalopathy syndrome) in children.	cohort	Document/ record review; Diagnostics	2000-2012	1-17yrs	Paediatric/ childhood	Both		27	Haemorrhagic					Cerebral haemorrhage 6(22.2%)																							posterior reversible encephalopathy syndrome (PRES)	Not stated.
392	6705	Colin et al., 2014	Fetal intracerebral hemorrhage and cataract: think COL4A1	We report two cases of prenatal ICH associated with cataract and suggest thatCOL4A1mutation should be envisaged in fetuses with prenatal ICH, especially in the presence of lens abnormalities at ultrasound examination	case report	Document/ record review; Diagnostics	Not stated	26yrs	Young stroke	Female(s)	bilateral cataract	1	Haemorrhagic																												COL4A1 mutation	Not stated
393	6702	Cole et al., 2017	Clinical Characteristics, Risk Factors, and Outcomes Associated With Neonatal Hemorrhagic Stroke: A Population-Based Case-Control Study	To characterize the incidence, types, presentations, associated factors, and outcomes of neonatal hemorrhagic stroke	case control	Document/ record review; Diagnostics	1992-2014	0-28 days	Paediatric/ childhood	Both		86	Haemorrhagic			M=62%		15.9 in 100 000 per year																							maternal health, pregnancy, labor and delivery, and neonatal factors, Apgar scores were less than 5 at 1 minute in 36 cases(47%) and at 5 minutes in 12 cases (16%	Canada	High income
394	6675	Chung et al., 2019	Arterial Ischemic Stroke Secondary to Cardiac Disease in Neonates and Children	To describe risk factors for peri-procedural and spontaneous arterial ischemic stroke (AIS) in children with cardiac disease.	cohort	Document/ record review	January 2003 - July 2014.	0- <19yrs	Perinatal ; Paediatric/ childhood	Both	Congenital or acquired cardiac disease (cyanotic CHD)	672	Ischaemic; Other: AIS											Spontaneous peri-procedural AIS= 74%																	cardiac disease, cardiac surgery	Not stated
395	6640	Choi et al., 2020	Postoperative Symptomatic Cerebral Infarction in Pediatric Moyamoya Disease: Risk Factors and Clinical Outcome	To investigate the factors associated with early postoperative symptomatic cerebral infarction.	cohort	Document/ record review	January 2000 - February 2014,	1-15 years	Paediatric/ childhood	Both	Moyamoya disease	659	Ischaemic		<3yrs=10.6% >=3 - <6yrs (10.6%) >=6-<9yrs ( 2.8%) >=9 - <12yrs (3.7%) >= 12yrs (3.4%)	M= 4.5% F=5.5%																									indirect bypass surgery (5.1% per operation), 9.3% per patient (surgery related factors; 2 craniotomies at a single surgery under same anaesthesia, unilateral STA EDAS combined with bifrontal EG(P)S, unilateral STA EDAS combined with OA EDAS, or bilateral OA EDAS), Mutation of themethylenetetrahydrofolate reductase (MTHFR) gene	Not stated
396	6615	Chin et al., 2020	Methamphetamine Use in Pregnant Women in Hawai'i: A Case Series	The authors present three cases of methamphetamine use with negative maternal and fetal outcomes.	Other: case series	Oral history; Diagnostics		27yrs	Young stroke	Female(s)	Pregnant woman with chronic hypertension	1	Ischaemic																												Methamphetamine use	Not stated
397	6603	Cherng et al., 2018	Stroke risk and outcomes in patients with chronic kidney disease or end-stage renal disease: Two nationwide studies	To evaluate stroke risk and mortality inpatients with CKD or ESRD	cohort	Document/ record review	2000-2004	>20yrs (20-29yrs)	Young stroke	Both		1378 patients	Other: stroke																												Chronic kidney disease(CKD)or end-stage renal disease(ESRD)	Taiwan	High income
398	6585	Cheng et al., 2017	An Analysis of Long-Term Ischemic Stroke Risk in Survivors of Septicemia	To demonstrate long-term risk chances of IS after septicemia discharge.	longitudinal; cohort	Document/ record review; Diagnostics	January 1, 2001- December 31, 2003	<18yrs - >65yrs	Perinatal	Both		7419	Ischaemic		<18yrs 1(0.2%)																										Septicaemia	Taiwan	High income
399	6548	Chen et al., 2021	Etiology and risk factors of intracranial hemorrhage and ischemic stroke in young adults	We retrospectively reviewed consecutive acute stroke patients aged 16â€“45 years admitted to the Taipei Veterans General Hospital between 2009 and 2019 to analyze etiologic subtypes, risk factors, and serial modified Rankin Scale scores for 1 year and compare the age groups of 16â€“30 and 31â€“45 years	cohort	Document/ record review	February 1, 2009, and December 31, 2019	<= 45yrs (16-30yrs)	Paediatric/ childhood; Young stroke	Both		105 (16-30yrs)	Ischaemic and Haemorrhagic; Other: CVT		16-30yrs (29.5%)			ICH: 16-30years (54.8%) SAH: 16-30yrs (15.2%)																						LAA (22.6%), Undetermined (16.1%), cardioembolism (6.5%), small vessel occlusion (6.5%)	Structural vasculopathy (62.7%)	Taiwan	High income
400	6525	Chankaew et al. 2012	De novo aneurysm on the posterior cerebral artery: a case report and literature review. [Review]	To describe a patient with cerebral de novo aneurysm (CDNA) originating from the distal posterior cerebral artery (PCA) successfully treated by antimicrobial therapy and review of the relevant literature of CDNA originating from the posterior cerebral circulation.	case report	Oral history; Diagnostics		19 years	Young stroke	Male(s)		1	Haemorrhagic																											A 3-mm end-on saccular aneurysm arising from the posterior parietal branch of the right PCA	female gender, middle age, arterial hypertension, cigarette smoking, and family history of cerebrovascular disease (from literature review)	Not stated
401	6511	Chandler and Mellor 2016	Sudden onset hemiplegia at high altitude	To describe a case of posterior circulation infarct thought to be due to a paradoxical embolus through a patent foramen ovale.	case report	observation; Diagnostics		22 years	Young stroke	Male(s)		1	Ischaemic																											Paradoxical embolus through a patent foramen ovale. Hypobaric hypoxia found at high altitude stimulates polycythaemia, initially as a result of decreased plasma volume and subsequently as a result of increased production of erythropoietin, which in turn leads to increased red blood cell production and a subsequent raised haematocrit and haemoglo-bin.6Polycythaemia is known to be a risk factor for…	Long-term exposure to high altitude (>3000 m)	Study is from UK (however, the patient had stroke in Himalayas, Nepal)	High income
402	6505	Champaloux et al., 2017	Use of combined hormonal contraceptives among women with migraines and risk of ischemic stroke	We sought to estimate the incidence of stroke in women of reproductive age and examine the association among combined hormonal contraceptive use, migraine type (with or without aura), and ischemic stroke	case control	Document/ record review	2006 - 2012	15-49 years (15-19yrs, 20-24yrs)	Young stroke	Female(s)		33218977	Ischaemic	Average yearly cumulative incidence (5yr)	15 - 19yrs: 1.4/100,000 20-24yrs : 2.7/100,000 25-29yrs: 4.4/100,000																											Not stated
403	6494	Ã‡etin et al., 2021	Cerebral sinovenous thrombosis in children: A single-center experience	To evaluate the patients with a diagnosis of cerebral sinovenous thrombosis in terms of clinical findings, etiology and underlying risk factors, imaging findings, treatment, and prognosis in the long term	cohort	Document/ record review; Diagnostics	November 2007 - December 2018	0-17yrs	Perinatal ; Paediatric/ childhood	Both		13	Other: Cerebral sinus venous thrombosis																											Methylenetetrahydrofolate reductase (MTHFR) heterozygous mutation (10/13), Factor V Leiden mutation, factor XIII mutation, Hemophagocytic lymphohistiocytosis	Otitis media- 3/13, Anaemia- 3/13, BehÃ§etâ€™s disease- 3/13, Lymphoblastic leukaemia- 3/13, Sinusitis-2/13, evacuation of a parapharyngeal abscess that developed after acute tonsillitis	Turkey	upper-middle income
404	6469	Castellazzi et al. 2020	Pediatric otogenic cerebral venous sinus thrombosis: a case report and a literature review	To report a case of a child with otogenic cerebral venous sinus thrombosis and perform a literature review starting from 2011, to discuss its possible clinical presentation, microbiology, and management.	case report; Other: a case report and a literature review	observation; Diagnostics		10 months (case report)	Paediatric/ childhood	Both		1	Ischaemic																											Cerebral venous sinus thrombosis due to acute mastoiditis	Acute otitis media	Not stated
405	6453	Carey et al., 2017	Epidemiology, Clinical Presentation, and Prognosis of Posterior Circulation Ischemic Stroke in Children	To perform a longitudinal retrospective study on the incidence and prognosis of children with posterior circulation ischaemic stroke	longitudinal; cohort	Document/ record review	January 1992 - December 2012	0-18yrs	Perinatal ; Paediatric/ childhood	Both		158	Other: Posterior circulation ischaemic stroke	Crude incidence rate - hospital based										Posterior circulation AIS 0.38/100,000													Posterior circulation AIS 8.1/100,000 children				vasculopathy (24%), infection -19%(meningitis, chicken pox, otitits media) trauma (14%), and congenital heart disease (9.5%)	Canada	High income
406	6444	Caorsi et al., 2017	ADA2 deficiency (DADA2) as an unrecognised cause of early onset polyarteritis nodosa and stroke: a multicentre national study	To analyse the prevalence of CECR1 mutations in patients diagnosed with early onset livedo reticularis and/or haemorrhagic/ischaemic strokes in the context of inflammation or polyarteritis nodosa (PAN).	cross sectional	surveys; Diagnostics	March 2014 to June 2016	2 months-24yrs	Paediatric/ childhood	Both		48	Ischaemic and Haemorrhagic								13/48																				Deficiency of adenosine deaminase 2 (DADA2)	Italy	High income
407	6441	Cao et al., 2019	Pediatric Infective Endocarditis and Stroke: A 13-Year Single-Center Review	To explore the relationship between pediatric infective endocarditis and stroke.	cohort	Document/ record review; Diagnostics	13yrs	8 months -18yrs	Paediatric/ childhood	Both		60	Ischaemic and Haemorrhagic		5(8.3%)-cerebral infarction			3(5%) 2=ICH and SAH			total stroke 9(15%)			stroke: left sided endocarditis (32%) Right sided endocarditis (2.8%)																	Infective endocarditis	China	upper-middle income
408	6439	Cancio et al., 2015	Silent cerebral infarcts in very young children with sickle cell anaemia are associated with a higher risk of stroke	We report clinical, neurora-diological, psychometric and academic follow-up over an average period of14 years in 37 children with SCA who had magnetic resonance imaging(MRI) and magnetic resonance angiography (MRA) of the brain betweenages 7 and 48 months.	cohort	Document/ record review; Diagnostics	15yrs	7 months - 19.5yrs	Paediatric/ childhood	Both	SCA	37	Other: stroke																												Silent cerebral infarction in <5yrs old	USA	High income
409	6436	Campen et al., 2012	Cranial irradiation increases risk of stroke in pediatric brain tumor survivors	The purposes of this study were to determine the incidence of neurovascular events as late complications in pediatric patients with brain tumor and to evaluate radiation as a risk factor	cohort	Document/ record review	January 1, 1993 - December 31, 2002,	<22yrs ( 11.5yrs, 16.2yrs,14.5yrs, 4.2yrs, 9.9yrs, 14.8yrs)	Paediatric/ childhood	Both	Brain tumour	431	Other: stroke								626/100 000 in those receiving radiation to the circle of Willis 0/100,000 in those receiving non circle of willis radiation or no radiation.																				Brain tumour, radiation to circle of Willis, combination of radiation therapy and chemotherapy	USA	High income
410	6424	Calabro et al. 2013	Ischaemic stroke provoked by sexual intercourse	To describe two young women presenting with ischaemic stroke triggered by sexual intercourse	case report	Oral history; Diagnostics		25 years and 23 years	Young stroke	Female(s)		2	Ischaemic																											Paradoxical embolization, arterial dissection, intracerebral hemorrhage or subarachnoid hemorrhage.	Presence of a patent foramen ovale (PFO) Familial aggregation (co-segregation) of cardiac interatrial abnormalities and inherited prothrombotic disorders	Not stated
411	6419	Cain et al. 2020	Subpial Hemorrhage of the Neonate	To evaluate potential perinatal risk factors, imaging, and outcomes to better characterize subpial hemorrhage of the neonate (SHN)	cohort; case report; Other: final cohort included 17 cases of SHN	Document/ record review; Diagnostics	between 2006 and 2016	neonates (birth to 28 days)	Perinatal	Both	chorioamnionitis, oligohydramnios, premature pre-term rupture of membranes plus HELLP syndrome, pre-eclampsia, and intrauterine growth restriction	17	Haemorrhagic																											Acute thrombocytopenia and coagulation abnormalities, hemorrhagic transformation of venous ischemia	fetal distress preceding delivery	USA	High income
412	6406	Cabral et al., 2017	Increase of Stroke Incidence in Young Adults in a Middle-Income Country: A 10-Year Population-Based Study	We aimed to measure trends in incidence of ischemic stroke (IS) and intracerebral hemorrhage (IH) in young people from 2005 to 2015 in Joinville, Brazil	cohort	Document/ record review; Diagnostics	2005 - 2015	<14y - >= 45yrs	Perinatal ; Paediatric/ childhood; Young stroke	Both		2483	Ischaemic and Haemorrhagic								2005-2006 <14yrs = 0/100,000 15-24yrs = 0/100,000 2010- 2011 <14yrs = 1.4/100,000 15-24yrs = 3.7/100,000 2014-2015 <14yrs = 0.5/100,000 15-24yrs = 2.5/100,000																					Brazil	upper-middle income
413	6405	Cabral et al., 2016	Trends of Stroke Incidence from 1995 to 2013 in Joinville, Brazil	To measure the incidence trends of all types of strokes within a population-based method, in Joinville, Brazil in 1995, 2005â€“2006 and 2012â€“2013; assessed the specific trends of IS, HS, and subarachnoid haemorrhage (SAH) in 2005â€“2006 and 2012â€“2013; and assessed the more recent trends in pre-morbid cardiovascular risk factors, 30-day and 1-year functional sta-tus and case-fatality	cohort	Document/ record review	1995 - 2013,	All age groups, <24yrs - >=80yrs	Perinatal ; Paediatric/ childhood; Young stroke	Both		2860	Ischaemic and Haemorrhagic	Crude incidence rate							1995-2006 <24yrs= 0/100,000 inhabitants	2012-2013 <24yrs=M (2.3/100,000) F(2.4/100,000)																				Brazil	upper-middle income
414	6381	Buonsenso et al., 2021	Intracerebral Nontraumatic Hemorrhagic Stroke in Children: Case Series and Literature Review	We described a case series ofpediatric patients with intracerebral nontraumatic hemorrhagicstroke from different etiologies.	case series	Diagnostics		8yrs, 12yrs, 10yrs, 8 month, 10 month	Paediatric/ childhood	Both		5	Haemorrhagic																												Henoch-Schonlein syndrome(Purpura), Thrombocytopenia, Multiple cerebral aneurysms, Factor V11 deficiency (3% of normal value), unknown	Not stated
415	6365	Buchanan et al. 2013	The other side of abnormal: A case series of low transcranial doppler velocities associated with stroke in children with sickle cell disease	To describe 5 cases of children with sickle cell disease (SCD) and transcranial Doppler (TCD) velocities of <70 cm/s in the anterior cerebral arteries (ACA) and middle cerebral artery (MCA) who were found to have cerebral insults (cerebral infarction, cerebral artery abnormalities, or neurological symptoms) with accompanying MRI or MRA abnormalities.	case report; Other: Case Series	Document/ record review; Diagnostics	Between January 2005 and February 2011	5 - 15 years (5, 7, 8, 13, 15 years)	Paediatric/ childhood	Both		5	Ischaemic																												Low Transcranial Doppler (TCD) velocities may contribute to the increased risk of stroke in children with sickle cell disease	USA	High income
416	6358	Bruscella et al. 2021	Malignant Intracerebral Nerve Sheath Tumor Presenting With Intratumoral Hemorrhage	To report a case of malignant intracerebral nerve sheath tumor (MINST) in a young boy affected by neurofibromatosis type 1 who presented a spontaneous intracranial hemorrhage.	case report	Document/ record review; Diagnostics		17 years	Paediatric/ childhood	Male(s)		1	Haemorrhagic																											A tumor in the right parietal lobe, with intraparenchymal location in proximity to the hemorrhagic area.	Patients with neurofibromatosis type 1 (NF1) seem to have an additional risk of developing soft tissue sarcomas	Italy	High income
417	6355	Bruno et al., 2014	Haemorrhagic stroke in term and late preterm neonates	To characterise risk factors, mechanism and short-termoutcomes in term and late preterm neonates with acute HS	cohort	Document/ record review; Diagnostics	2004â€“2010,	>= 34weeks gestation - 28days of life	Perinatal	Both	Preterm and term infants	42	Haemorrhagic																											intraparenchymal with intraventricular haemorrhage	congenital heart disease(11 (26%),fetal distress 9(21%) Extraccorporeal membrane oxygenation 4(10%), Sepsis1(2%) and None identified 25(60%), haemostatic abnormalities	USA	High income
418	6352	Brunner et al., 2013	Patent ductus arteriosus, low platelets, cyclooxygenase inhibitors, and intraventricular hemorrhage in very low birth weight preterm infants	To assess the risk for intraventricular hemorrhage (IVH) in very low birth weight preterm infants with pat-ent ductus arteriosus (PDA) and low platelet count with treatment with cyclooxygenase (COX) inhibitors.	cohort	Document/ record review	January 2003-December 2009	<32 weeks gestation gestational age	Perinatal	Both	Preterm with PDA	325	Haemorrhagic																												Treatment of PDA with COX inhibitors in moderate thrombocytopenia very low birth infants,	Austria	High income
419	6301	Bradshaw et al. 2021	Ultrasound-Assisted Diagnosis of Embolic Cerebrovascular Accident From Left Atrial Myxoma in the Emergency Department	To report a case of a 28 year old man with acute onset, left sided hemiparesis, and facial droop	case report	observation; Oral history; Diagnostics		28 years	Young stroke	Male(s)		1	Ischaemic																											a large, mobile, left atrial mass(left atrial Myxoma)		USA	High income
420	6290	Boulouis et al., 2021	Etiology of intracerebral hemorrhage in children: cohort study, systematic review, and meta-analysis	Understanding the etiological spectrum of nontraumatic pediatric intracerebral hemorrhage (pICH) is key to the diagnostic workup and care pathway. The authors aimed to evaluate the etiological spectrum of diseases underly-ing pICH.	cohort; Review	Document/ record review	Review: 1990 and 2019, Cohort: 2000-2008	28days-18yrs	Paediatric/ childhood	Both		243	Haemorrhagic																											intracranial vascular lesion in 190 patients (78.2%), a complication of a cardiac disease in 17 (7.0%), and a coagulation disorder in 14 (5.8%). Hematological and cardiological etiologies were disproportionately more frequent in children younger than 2 years (p < 0.001), Arteriovenous malformation (68.3%), Cavernoma (15.7%)		France	High income
421	6286	Boulouis et al., 2019	Nontraumatic Pediatric Intracerebral Hemorrhage	we present an overview of the pICH etiological spectrum and prognosis, diagnostic workup, key aspects of care for children with pICH, the long-term functional, cognitive, and psychosocial consequences extending to pICH survivorsâ€™ transition to adulthood, and overall perspectives for pICH understanding and research strategies	Review	Document/ record review		29 days-18yrs	Paediatric/ childhood	Not stated			Haemorrhagic																											AVM(40%), infection(3%), Cavernoma(7%), Aneurysm (5%), Heart disease complication (4%), Other brain tumour(4%), other vascular (4%), Haematologic (12%), Unknown (14%), other systemic/local (9%)		Not stated
422	6283	Bou-Maroun et al., 2018	An analysis of inpatient pediatric sickle cell disease: Incidence, costs, and outcomes	To identify characteristics of pediatric sickle cell disease(SCD)hospitalizationsandtoexamineadmissiondemographicsandmedicalexpenditures.	cohort	Document/ record review	2009- 2012	<21years	Paediatric/ childhood; Young stroke	Both		75234	Other: Stroke								<1yr-0 1-5yrs - 197(4.6%) 6-10yrs - 534 (14.5%) 11-15yrs - 898 (24.5%) 16-20yrs -2060 (56.1%)																				SCD	USA	High income
423	6281	Borhani-Haghighi et al., 2013	Hospital mortality associated with stroke in southern Iran	The aim of this study was to determine the main epidemiological characteristics of patients with stroke and its mortality rate in southern Iran.	longitudinal; cohort	Document/ record review	2001 - 2011	0-29yrs	Perinatal ; Paediatric/ childhood; Young stroke	Both		16351	Ischaemic and Haemorrhagic								<18yrs (2.6%)	Male 0-9yrs - 21(3.03%) 10-19yrs- 12 (1.73%) 20-29yrs - 26 (3.75%) Female 0-9yrs - 28 (1.96%) 10-19yrs- 18 (1.26%) 20-29yrs - 40 (2.81)																				Iran	lower-middle income
424	6276	Boon et al., 2016	In the thick of it: cerebral venous sinus thrombosis precipitated by iron-deficiency anaemia and sickle cell trait	Not clearly stated	case report	Diagnostics		18yrs	Young stroke	Male(s)	Sickle cell trait	1	Other: cerebral venous sinus thrombosis																												Iron-deficiency anaemia	UK	High income
425	6269	Bolz et al., 2015	Multiple cerebral infarctions in a young patient with heroin-induced hypereosinophilic syndrome	We report here about a young patient with hy-pereosinophilia and multiple cerebral infarctions.	cohort; case report	Diagnostics		29yrs	Young stroke	Male(s)		1	Other: cerebral infarction																											heroin-induced hypereosinophilic syndrome		Germany	High income
426	6265	Bois et al., 2015	Development of left atrial thrombus and subsequent cardioembolic stroke in a 21-year-old man with ebstein anomaly who previously underwent pulmonary vein isolation ablation and Cox maze III procedure: significance of left atrial mechanical function		Other: Case series	Diagnostics		21yrs	Young stroke	Male(s)	Ebstein anomaly, atrial fibrillation		Ischaemic																											Abscence of left atrial mechanical function (LAMF)	Tricuspid valve repair, pulmonary venous isolation, and the Cox maze III procedure	USA	High income
427	6241	Blazkova et al., 2022	Cerebral venous sinus thrombosis in infant with COVID-19	We present a rare case of cerebral venous sinus thrombosis in a COVID-19-positive, 2-month-old infant, to this day the youngest described patient with this rare combination of findings.	case report	observation; Diagnostics		2--month old	Paediatric/ childhood	Male(s)		1	Other: Cerebral venous sinus thrombosis																												COVID-19-positive	Czech Republic	High income
428	6232	Blackburn et al., 2012	Internal carotid occlusion in a newborn	Not clearly stated	case report	observation; Diagnostics		2days old	Perinatal	Not stated		1	Other: cerebral infarction																											internal carotid artery occlusion		USA	High income
429	6228	Biswas et al., 2021	Central venous catheters are an important factor in paediatric thrombosis	To establish the incidence and characteristics of paediatric thrombosis (PT) in a Canadian tertiary care centre during the era of low molecular weight heparin	cohort; case report	observation; Diagnostics	May 2008 to July 2018	<18yrs	Paediatric/ childhood	Both		477	Ischaemic and Haemorrhagic; Other: stroke								17.1/100,000 catchment pop over 10yrs 52.2/10,000 events per admissions																			Paediatric thrombosis		Canada	High income
430	6223	Bird et al., 2017	The effects of household income distribution on stroke prevalence and its risk factors of high blood pressure and smoking: a cross-sectional study in Saskatchewan, Canada	To determine the unadjusted and adjusted association of income distribution and stroke in Saskatchewan, Canada.	cross sectional	Document/ record review	2000â€“2008	>20yrs	Young stroke	Both		27090	Stroke																					20-29yrs : 0.0%								Canada	High income
431	6217	Bhusal et al., 2019	Acute Stroke in Tubercular Meningitis: A Case Report	To report a case of 22-years female patient with tubercular meningitis	case report	observation; Diagnostics		22yrs	Young stroke	Female(s)		1	Other: cerebral infarction																												tubercular meningitis	Nepal	lower-middle income
432	6208	Bhatia et al., 2013	Extensive sinovenous thrombosis and hemorrhagic infarction during therapy for T-cell acute lymphoblastic leukemia	We report the case of a 4-year-old girl who presented after several days of headaches and anorexia, which then progressed to seizures, left-sided weakness, and altered consciousness.	case report	Diagnostics		4	Paediatric/ childhood	Female(s)	Acute Lymphoblastic Leukemia	1	Other: Sinovenous thrombosis (SVT)																												Aggressive combined chemotherapy regimens (pegylated asparaginase)	USA	High income
433	6197	Beslow et. al., 2020	Cerebrovascular Malformations in a Pediatric Hereditary Hemorrhagic Telangiectasia Cohort	To determine the frequency of cerebrovascular malformations in a pediatric cohort with hereditary hemorrhagic telangiectasia.	cohort	Document/ record review; Diagnostics	2008 - 2018	0-18yrs	Paediatric/ childhood	Both	hereditary hemorrhagic telangiectasia.	54	Ischaemic; Haemorrhagic								6/54 (11.1%)																				hereditary hemorrhagic telangiectasia	USA	High income
434	6186	Bernson-Leung et al., 2018	Placental Pathology in Neonatal Stroke: A Retrospective Case-Control Study	To assess the association of placental abnormalities with neonatal stroke	case control	observation	January 2005 to January 2015	20 weeksâ€™ gestation and 28 days after birth	Perinatal	Both		Case-46, control-99	Ischaemic																												Placental abnormality	USA	High income
435	6184	Bernaudin et al., 2015	Chronic and acute anemia and extracranial internal carotid stenosis are risk factors for silent cerebral infarcts in sickle cell anemia	To determine the association between eICA stenosis and SCI, we chose to study this issue in longitudinal cohort, the Creteil Newborn Cohort, as patients are systematically assessed by MRI/MRA	cohort	Diagnostics	1992-2013	newborn followed until age 18-20yrs	Paediatric/ childhood	Both	SCA	189	Other: Silent cerebral infarcts																												baseline hemoglobin level lower than 7 g/dL, extracranial internal carotid stenosis, Acute anaemia	France	High income
436	6165	Bensenor et al., 2015	Prevalence of stroke and associated disability in Brazil: National Health Survey--2013	Not clearly stated	cross sectional	surveys	2013	18-29yrs	Young stroke	Both		81767	Other: stroke																								18-29yrs (0.1%)					Brazil	upper-middle income
437	6130	Becher et al., 2016	Socioeconomic Conditions in Childhood, Adolescence, and Adulthood and the Risk of Ischemic Stroke	To investigate socioeconomic, genetic, and infectious risk factors for stroke and their interdependence.	case control	interviews	October 2007 to April 2012	18-80yrs	Young stroke	Both		470	Other: Stroke																												low socioeconomic conditions during childhood (OR 1.77; 95% CI 1.20â€“2.60) Middle socioeconomic conditions were associated with increased stroke risk only during childhood (a higher number of siblings, lack of an own toilet, and estimated lower family income was significantly associated with stroke) adolescence (15-25yrs) with lack of vocational training was independently associated with stroke	Germany	High income
438	6126	Bayir et al., 2012	Cerebral infarction caused by traumatic carotid artery dissection	To present a patient whose ICAD was diagnosed one week after being involved in a motorcycle accident and hospitalized at an outlying hospital	case report	Diagnostics		21yrs	Young stroke	Female(s)			Ischaemic																											Traumatic carotid artery dissection		Turkey	upper-middle income
439	6117	Bathla et al., 2018	Cerebrovascular manifestations in neurosarcoidosis: how common are they and does perivascular enhancement matter?	To determine the occurrence of ischaemic and haemorrhagic events in patients with neurosarcoidosis at presentation and follow-up and to evaluate its association with peri-vascular enhancement.	cohort	Document/ record review	2002- 2017	21yrs, 14yrs	Paediatric/ childhood; Young stroke	Male(s)		49	Ischaemic; Haemorrhagic																												Neurosarcoidosis	USA	High income
440	6109	Basri et al., 2013	Waist to Hip Ratio, Waist to Height Ratio and Body Mass Index Predict Stroke Risk in a Bangladeshi Population	To investigate the prevalence of stroke in a Bangladeshi population and to determine the association between stroke risk factors, including waist to hip (WHiR), waist to height ratio (WHeR), body mass index (BMI), hypertension and fasting blood glucose levels and stroke prevalence	cross sectional; cohort	Questionnaires; Oral history; Other: measuring tape	2001-2010	<8yrs - >=39yrs	Perinatal ; Paediatric/ childhood; Young stroke	Both		79658	Ischaemic and Haemorrhagic																					<8yrs- 0.06/1000 9-17yrs - 0.18/1000 18-25yrs - 0.26/1000	<8yrs-M (0.12/1000) F(0/1000) 9-17yrs -M(0/1000) F(0.37/1000) 18-25 M(0.29/1000) F(0.23/1000)							Bangladesh	lower-middle income
441	6097	Barra et al., 2019	Stroke incidence in the young: evidence from a Norwegian register study	To investigate temporal trends in the age and sex-adjusted CVA incidence rates in the young	cohort	Document/ record review	2010â€“2015	0â€“18, 15â€“54	Perinatal ; Paediatric/ childhood; Young stroke	Both		105792	Ischaemic and Haemorrhagic		15-24yrs crude incidence	M- 2.5 (1.7-3.3) F-2.9 (2.0-3.7)		15-24yrs crude incidence	M- 2.4 (1.7-3.2) F-2.0 ( 1.3-2.7)																							Norway	High income
442	6092	Barlas et al 2013	Etiology of first-ever ischaemic stroke in European young adults: The 15 cities young stroke study	To depict detailed etiologies of young first ever stroke patients population and to analyze differences in etiology according to age and gender.	cross sectional; cohort	Document/ record review	1988-2010	15-49yrs	Young stroke	Both		3944	Ischaemic		yes			no	no		no	no		no	no															15-24 yrs: LAA(2%), CE(19%), SVO(2%),Dissection (8%), Undetermined etiology (42%) 25-29yrs: LAA (2%), CE(12%), SVO (2%),Dissection(15%),Undetermined etiology (48%)		European countries (Finland and Turkey)	Other: High and upper and middle income
443	6065	Balabanski et al., 2018	Excess stroke incidence in young Aboriginal people in South Australia: Pooled results from two population-based studies	To present the first prospective population-based stroke incidence study in indigenous Australians.	cohort	Document/ record review	2009â€“2011	â‰¥ 18yrs	Paediatric/ childhood; Young stroke	Not stated		261403	Ischaemic and Haemorrhagic										0-14yrs and 15-24yrs Aboriginal: 0/100000 Non-Aboriginal: 0/100000																			Australia	High income
444	6064	Balabanski et al., 2020	Stroke incidence and subtypes in Aboriginal people in remote Australia: a healthcare network population-based study	To compare the incidence of stroke and types of stroke, and stroke-related death between Aboriginal and non-Aboriginal Australians hospitalised with acute stroke within a defined region of Central Australia.	cohort	Document/ record review	1 January 2011 - 31 December 2014	â‰¥ 18yrs	Paediatric/ childhood; Young stroke	Both		121	Ischaemic and Haemorrhagic								0-14yrs and 15-24yrs		Aboriginal- 0/100,000 Non-Aboriginal- 0/100,000																			Australia	High income
445	6062	Bal et. al., 2021	Management of haemorrhagic stroke secondary to arteriovenous malformations in childhood	To describe the outcome and management of children who have presented with haemorrhagic stroke from an underlying arteriovenous malformation to a single UK centre over a 13-year period	cohort	Document/ record review; Diagnostics	2005â€“2018	<18yrs	Perinatal ; Paediatric/ childhood	Male(s)		93	Haemorrhagic																											Cerebral aneurysm, AVM, CVT, no underlying lesion	congenital heart disease, Noonan's syndrome, Hereditary Haemorrhagic telangiectasia , Idiopathic thrombocytopaenia purpura, Aortic coarctation and anticoagulation, Bactrial endocarditis, Factor V deficiencty, Haemophilia A, Haemorrhagic didsease of the newborn, SCD, Moyamoya	UK	High income
446	6056	Baker et al., 2015	Contribution of Sickle Cell Disease to the Pediatric Stroke Burden Among Hospital Discharges of African-Americans-United States, 1997-2012	To determine the proportion of SCD among the African-American pediatric population with stroke	cohort	Document/ record review	1997â€“2012	â‰¥1 yr - â‰¤18 years	Paediatric/ childhood	Both	Sickle Cell Disease in African-American	2994	Ischaemic and Haemorrhagic	Stroke occurred in 24% of SCD patients discharged			88.7% (623)			10%-subarachnoid 8.5%-Intracerebral	Highest (37%)- 5-9yrs																				IS ; SCD(33.8%), Congenital heart disease(19.2%), Sepsis/Bacteremia(16.4), Head trauma(15.2%), Meningitis/Encephalitis(13.6%), Arrhthmias (13.6%), Hypertension (9.4%), Autoimmune disorders (7%), HAEM ; Congenital heart disease (24.4%), Arrhthmias (18.4%), Sepsis/Bacteraemia(16.2%), Coagulatio defects (13.2%), Arteriovenous malformation (12.7%), hypertension (12.2%), Meningitis(9%), Brain tumours …	USA	High income
447	6048	Bahit et al., 2016	First-Ever Stroke and Transient Ischemic Attack Incidence and 30-Day Case-Fatality Rates in a Population-Based Study in Argentina	To investigate annual incidence of first-ever stroke and transient ischemic attack (TIA) and 30-day case-fatality rates in a population-based setting in Tandil, Argentina	cohort	Document/ record review	January 5, 2013, and April 30, 2015	<58yrs, 59-68yrs, 69-76yrs, 77-84yrs, >84yrs	Perinatal ; Paediatric/ childhood; Young stroke	Both		334	Ischaemic and Haemorrhagic		0/100,000 (0-24yrs)			Intracerebral= 1/100,000 (0-24yrs) subarachnoid=2/100,000 (0-24yrs)						Total= 3/100,000 (0-24yrs)																		Argentina	upper-middle income
448	6044	Bahall & Santlal 2017	Norethisterone enanthate-induced cerebral venous sinus thrombosis (CVST)	This case report highlights the importance of having a high degree of suspicion of CVST in individuals with long-term depot progesterones, and aggressive treatment for optimum and satisfactory outcomes of CVST	case report	Diagnostics		23 years	Young stroke	Female(s)		1	Other: cerebral venous sinus thrombosis																												long term norethisterone enanthate depot injections (every 2months for 2yrs)	Trinidad and Tobago	High income
449	6031	Azapagasi et al., 2022	Early Neurologic Complications and Long-term Neurologic Outcomes of Extracorporeal Membrane Oxygenation Performed in Children	To evaluate acute neurologic complications and clinical outcomes at a 2-year follow-up in children after extracorporeal membrane oxygenation (ECMO)	cohort	Document/ record review	June 2014-January 2017	1month - 18 years	Paediatric/ childhood	Both		35	Ischaemic; Haemorrhagic		11.4% (cerebral infarction)			17.1%(Intracranial haemorrhage)																							extracorporeal membrane oxygenation (ECMO)	Turkey	upper-middle income
450	6029	Azab et al., 2014	Iron deficiency anemia as a risk factor for cerebrovascular events in early childhood: a case-control study	To investigate whether iron-deficiency anemia is a risk factor for cerebrovascular events and childhood-onset ischemic stroke in previously healthy children.	case control	Oral history; Diagnostics	2009-2013	12-72 months	Paediatric/ childhood	Both	Iron Deficiency Anaemia (IDA)	21	Ischaemic		5(41.7%)-AIS									7(58.3%)- cerebral venous thrombosis (CVT)																	thrombocytosis, preceding varicella infection, and MCV , IDA (12/21- 57.1%)	Egypt	lower-middle income
451	6020	Auschwitz et al., 2015	Hemorrhagic infarction following open fenestration of a large intracranial arachnoid cyst in a pediatric patient	To report the case of an 18-year-old female patient who presented with intractable progressive headaches with evidence of increased intracranial pressure (ICP).	case report	Diagnostics		18 years	Young stroke	Female(s)	left frontotemporal arachnoid cyst	1	Haemorrhagic																												craniotomy for open fenestration	Not stated
452	6009	Asif & Mahony 2020	Rare complication of COVID-19 presenting as isolated headache	To report a case of a young man developing CVST as a sequela of COVID-19.	case report	Diagnostics		18	Young stroke	Male(s)			Other: Cerebral venous sinus thrombosis (CVST)																												Covid-19 infection	UK	High income
453	6004	Asano et al., 2015	Seronegative Antiphospholipid Syndrome with Anti-phosphatidylethanolamine Antibody in a Boy	To report on a man with chronic thromobocytopenic purpura since the age of 3 years and multiple cerebral infarctions since the age of 14 years who finally received a diagnosis of seronegative APS with positive antiphosphatidylethanolamine antibodies.	case report	Diagnostics		21years	Young stroke	Male(s)	chronic thromobocytopenic purpura		Other: cerebral infarction																											Seronegative Antiphospholipid syndrome (APS) with positive antiphosphatidylethanolamine antibodies.		Japan	High income
454	6002	Asakai et al., 2017	Risk Factors for Peri-Procedural Arterial Ischaemic Stroke in Children with Cardiac Disease	To determine predictors of AIS in children with cardiac disease undergoing a cardiac procedure; either cardiac surgery or cardiac catheterization	cohort	Document/ record review	1993-2010	<18years	Perinatal ; Paediatric/ childhood	Both	Cardiac disease	52	Ischaemic; Other: peri-procedural AIS (stroke occurs 1 month post procedure or during he same hospital stay)																												post-procedural infection (OR 7.3, CI 2.0â€“26,p=0.002), length of ICU Stay (OR 4.7, CI 1.9â€“12,p\0.001), post procedural arrhythmia (OR 3.0, CI 0.9â€“11,p=0.089), post-procedural complications (OR 3.1, CI 1.1â€“8.6,p=0.029)highest post-procedure SpO2(OR 2.4, CI 0.97â€“5.7,p=0.058) and previous history of cardiac catheterization(OR 2.2, CI 0.9â€“4.9,p=0.071)	Australia	High income
455	6001	Asakai et al., 2015	Arterial ischemic stroke in children with cardiac disease	To describe the spectrum of cardiac disorders, timing in relation to interventional pro-cedures, and outcome in children with cardiac disease and arterial ischemic stroke (AIS)	cohort	Document/ record review	1993-2010	<18 years	Perinatal ; Paediatric/ childhood	Both		76	Ischaemic; Other: Arterial ischaemic Stroke															cardiac surgical procedure (4.6 periprocedural AIS Cases per 1000 procedures (95% CI 3.4â€“6.2) cardiac catheter procedure (1.7 periprocedural AISH cases per 1000 cathetherisations((95% CI 0.9â€“3.1) Higher among children <1 year													Cardiac disease: > half- cyanotic heart disease(TOF, PA/VSD,DORV, TA,TGA,SV) congenital prothrombotic tendencies were identified in 7 of 21 (33%), 52(66%) had stroke following cardiac procedures, 41 were postcardiac surgery and 11 were post cardiac catheteriza-tion, children undergoing palliative procedures for cyanotic heart disease	Australia	High income
456	5979	Arkuszewski et al., 2014	Sickle cell anemia: intracranial stenosis and silent cerebral infarcts in children with low risk of stroke	To estimate the prevalence of arterial stenosis in such low-risk children and explore an association of stenosis with SCI on MR scans.	cohort	Document/ record review; Diagnostics		2-14years	Paediatric/ childhood		Sickle cell Anaemia (SCA)	67	Other: Silent cerebral infarcts																								26 children(37.7%;95%CI,27.2â€“49.5%).				intracranial arterial stenosis	USA	High income
457	5976	Arkar et al., 2022	Children with Arteriovenous Malformations of the Central Nervous System: A Retrospective Study of 12 Pediatric Cases from a Single Tertiary Center in Slovenia	To estimate the incidence of AVM of the CNS in Slovenia and evaluate for the complications of AVM.	cohort	Document/ record review	2000-2020	0-18years	Perinatal ; Paediatric/ childhood	Both		12	Other: Intracerebral Haemorrhage																												Arteriovenous malformations(AVM) of the central nervous system - 7/12	Slovenia	High income
458	5966	Araki et al., 2021	Postoperative stroke and neurological outcomes in the early phase after revascularization surgeries for moyamoya disease: an age-stratified comparative analysis	The purpose of this study was to identify predictors of postoperative stroke and unfavourable neurological outcomes in the early phase after revascularization through an age-stratified comparative screening analysis based on 15 years of MDD treatment experience in our institution.	cohort	Document/ record review; Diagnostics	October 2004 and May 2018.	1-66yrs	Paediatric/ childhood; Young stroke	Both		105 Moyamoya patients who underwent 179 revascularization surgeries.	Other: cerebral infarction		<5yrs=(18.8%)																										Revascularisation increases risk of stroke(cerebral infarction) among <5yrs- 5(17.9%) 6-17 yrs 3(5.6%) Post-operative haemorrhagic stroke (SAH) - 6-17yrs (3.7%)	Not stated
459	5965	Araki 2022	Risk Factors for Cerebral Infarction Early After Revascularization in Children Younger than 5 Years with Moyamoya Disease	This studyaimed to analyze the risk factors for developing cerebral infarction among patients younger than 5 years with Moyamoya disease.	cohort	Document/ record review	August 2005-March 2021	1-5yrs	Paediatric/ childhood	Female(s)	Moyamoya disease	21(39 surgeries)	Ischaemic																												Revascularisation in children with Moyamoya disease <5years (OR, 0.42; 95% CI, 0.18-1.02; P=0.05)	Not stated
460	5921	Anderlini 2020	Incidence of Hospitalization for Stroke in Queensland, Australia: Younger Adults at Risk	we investigated the incidence of hospitalization for stroke by sex, age, and subtype in the whole State of Queensland (Australia)	cohort	Document/ record review	2002-2015	<20yrs, 20-29yrs	Perinatal ; Paediatric/ childhood; Young stroke	Both			Ischaemic; Haemorrhagic								2002 <20yrs= 4.8/100,000 20-29yrs=13/100,000 2015 <20yrs=5.5/100,000 20-29yrs=20/100,000	2002 <20yrs: M=3/100,000 F=1.8/100,000 20-29yrs: M=6/100,000 F= 7/100,000 2015 <20yrs= M=4/100,000 F=1.5/100,000 20-29yrs: M=11/100,000 F=9/100,000																				Australia-Queensland	High income
461	5881	Alnaami 2020	Full recovery of Akinetic Mutism after corpus callosum infarction in post subarachnoid hemorrhage of ruptured distal anterior cerebral artery aneurysm	The authors report a unique finding where akinetic mutism resulted from infarction of the corpus callosum rather than medial frontal lobe (cingulate gyrus)	case report	Diagnostics		23	Young stroke	Male(s)		1	Haemorrhagic																											anterior cerebral artery aneurysm		not stated
462	5852	Alamlih et al., 2021	Chronic Headache and Cerebral Venous Sinus Thrombosis Due to Varicella Zoster Virus Infection: A Case Report and Review of the Literature	This report presents a case of cerebral venous sinus throm-bosis due to varicella zoster virus infection in a 20-year-old Nepalese man who presented to the Emergency Department with headache.	Review; case report	Document/ record review; Diagnostics		20yrs	Young stroke	Male(s)			Other: cerebral venous sinus thrombosis																											primary varicella infection		Nepal	lower-middle income
463	5828	Akshintala et al., 2015	Isolated midbrain ischemic infarct in association with hyperlipoproteinemia (a): a report of 2 adolescent patients	we describe a 17-year-old boy and a15-year-old girl who presented with internuclear ophthalmoplegia secondary to an isolated midbrain AIS.	case report	Diagnostics		17yrs, 15yrs	Paediatric/ childhood	Male(s); Female(s)		2	Ischaemic; Other: Midbrain ischaemic infarct (AIS)																												Hyperlipoproteinemia (a)	Not stated
464	5817	Akar 2015	Silent brain infarcts in two patients with zeta chain-associated protein 70 kDa (ZAP70) deficiency	In this report, we described two patients with ZAP70deficiency who presented with recurrent infections, lung tuberculosis (TBC), congenitalnephrotic syndrome (CNS), and silent brain infarcts (SBIs) as a common feature	case report	Diagnostics		4yrs, 2month	Paediatric/ childhood	Male(s)	4yr- recurrent pneumonia, Tuberculosis infection, chronic diarrhea, 2months- congenital nephrotic syndrome, cytomegalovirus infection, persistent hypertension	2	Other: silent brain infarcts																											zeta chain-associated protein70 kDa (ZAP70) deficiency		Not stated
465	5811	Ahnfeldt 2019	Atrial standstill presenting as cerebral infarction in a 7-year-old girl	We report a unique case of a 7-year-old girl presenting with expressive aphasia, central facial palsy and irregular pulse with cerebral infarction secondary to atrial standstill.	case report	Diagnostics		7yr	Paediatric/ childhood	Female(s)		1	Other: cerebral infarction																											atrial standstill		Not stated
466	5807	Ahn 2014	Stroke after adenotonsillectomy in patients with undiagnosed moyamoya syndrome	To increase awareness of MoyaMoya Syndrome in otolaryngology	cohort	Document/ record review	2000-2012	8yrs, 5yrs, 15yrs	Paediatric/ childhood	Male(s); Female(s)	5yr and 15yrs - Down Syndrome	3	Other: stroke																											Adenotonsillectomy, Moyamoya syndrome		Not stated
467	5803	Agostini 2013	Cervical arterial dissection and ischaemic stroke in children: two cases	Not stated	case report	Diagnostics		7 years, 2 years,	Perinatal ; Paediatric/ childhood	Not stated		2	Ischaemic																											Cervical arterial dissection			Other:
468	5795	Afzal 2016	Haemoglobin sickle D disease: A presentation with ischaemic stroke	We describe the case of doubly heterozygous Hb-SD Punjab in a 8 year old girl who presented with ischaemic stroke	case report	Diagnostics	42095	8	Paediatric/ childhood	Female(s)	Not stated	1	Ischaemic																											Haemoglobin-SD Punjab		Larkana district- Pakistan	lower-middle income
469	5758	Aberg et al., 2016	Nonpsychotic Mental Disorders in Teenage Males and Risk of Early Stroke: A Population-Based Study	We aimed to determine whether nonpsychotic mental disorder at the age of 18 years is a risk factor for early stroke, and if adolescent cardiovascular fitness and intelligence quotient might attenuate the risk	cohort	Document/ record review	2005 to 2010	18-year conscripts. 0.08% (from graph) incidence at 30 with no association of mental health issues and stroke at that age	Young stroke	Male(s)		1163845	Ischaemic and Haemorrhagic	7770 out of 1163845																											depression/neurosis HR 1.23 [1.11-1.37] personality disorder HR 1.52 [1.29-1.78] substance abuse HR 1.61 [1.41-1.83] this data is for people up to 60 years. i cannot see that they divide out the younger ones.	Sweden	High income
470	5739	Aasfara et al 2017	A case of bilateral thalamic infarct complicating tuberculous meningoencephalitis	To report a rare case of bilateral thalamic infarcts complicating tuberculous meningoencephalitis	case report	Oral history; Diagnostics	not stated	15	Paediatric/ childhood	Male(s)	Not stated	1	Ischaemic																												Tuberculous meningoencephalitis	Not stated	Other: Not stated
471	5732	Singla et al., 2022	Incidence of Pediatric Stroke During the COVID-19 Pandemic in a Tertiary Care Center	1. To compare the incidence of stroke in a tertiary care childrenâ€™s hospital between January and December 2020 (pandemic) with a similar period in 2019 (pre-pandemic) 2. To characterize the demo-graphic, clinical characteristics of affected children, nature of the stroke (arterial ischemic vs venous sinus thrombosis vs hemorrhagic), vascular territory affected (anterior circulation vs posterior…	cross sectional	Document/ record review	2019 and 2020	0 - 18 years	Perinatal ; Paediatric/ childhood	Both		2019= 16 2020=30	Ischaemic; Haemorrhagic		2019: 9 ( 56.3%) 2020: 19 (63.3%)			2019: 4(25.0%) 2020: 9(30.0%)						Sinus Venous thrombosis: 2019: 1(6.3%) 2020: 0(0.0%)																		USA	High income
