# Supplementary material for: An international perspective on young stroke incidence and risk factors: a scoping review
Source: BMC Public Health. 2024 Jun 18;24:1627. doi: 10.1186/s12889-024-19134-0 (PMC11186079; doi:10.1186/s12889-024-19134-0)
Supplement: Supplementary file 4 — Supplementary Material 4 [file 12889_2024_19134_MOESM4_ESM.xlsx]

## Sheet: Sheet1
	Addendum 4 Risk Factors for Perinatal Stroke Across all Studies
No	CATEGORY	RISK FACTORS	AUTHORS	NUMBER OF STUDIES	NUMBER OF CASE REPORTS
1	INFECTION/INFLAMMATORY DISEASE	Urinary tract infection, infections, necrotizing enterocolitis, Congenital Zika infection, Pertussis, infection, maternal sepsis, neonatal sepsis due to Streptococcus pneumoniae, bacterial endocarditis, otitis media, sinusitis, tonsilitis, post procedural infection, Hemophagocytic lymphohistiocytosis, Meningitis, sepsis, Zika virus infection	Wang et al., 2020	25	4
			Walas et al., 2021
			Sirachainan et al., 2018
			Pergami et al., 2015
			Mukherjee et al., 2021
			Mineyko et al., 2020
			Mallick et al., 2014
			Herman et al., 2021
			Goeggel Simonetti et al., 2020
			Fluss et al., 2019
			Cheng et al., 2017
			Carey et al., 2017
			Whitaker & Cipolla 2020
			vanderAa et al., 2014
			Tan et al., 2018
			Raymond et al., 2018*
			Mulkey et al., 2018*
			Liko et al., 2015*
			Harteman et al., 2012"
			Ecury-Goossen et al., 2013
			Doumit et al., 2018*
			Bruno et al., 2014
			Bal et. al., 2021
			Asakai et al., 2017
			Ã‡etin et al., 2021
2	PROCEDURE ( SURGICAL/DIAGNOSTICS)	Post operative cerebral infarction, Post procedural complications, previous history of cardiac catheterization, Cranial radiation therapy (CRT), supradiaphragmatic radiation therapy (SDRT), extracorporeal membrane oxygenation (ECMO),	Liu et al., 2021	9	0
			Asakai et al., 2017
			Ziesmann et al., 2014
			Walas et al., 2021
			vanDijk et al., 2016
			Pergami et al., 2015
			Harrar et al., 2019
			Fluss et al., 2019
			Asakai et al., 2015
3	MEDICATION/ DRUG	Treatment of PDA with COX inhibitors in moderate thrombocytopenia very low birth infants	Brunner et al., 2013	1	0
4	GENETIC DISORDER	Mutations of type IV collagen (COL4A1 and COL4A2), gene polymorphisms in pro- inflammatory cytokines, intragenic duplication in the COL4A2 gene apolipoprotein E Îµ4 allele, Methylenetetrahydrofolate reductase (MTHFR) heterozygous mutation, Factor V Leiden mutation, factor XIII mutation, Noonan's syndrome, low protein S level, Protein -C deficiency, methylenetetrahydrofolate reductase C677T, genet…	Tan et al., 2018	9	1
			Bal et. al., 2021
			Ã‡etin et al., 2021
			Koene et al., 2021*
			Gelfand et al., 2013
			Pergami et al., 2015
			Machado et al., 2015
			Kocaman et al., 2012
			Herman et al., 2021
5	AUTOIMMUNE	Alloimmune and autoimmune, thrombocytopaenia, Juvenile dermatomyositis	Kirkham et al., 2018	3	0
			Silverberg et al., 2017
			Pergami et al., 2015
6	METABOLIC AND ENDOCRINE DISORDERS	Hypoglycemia, Hypokalaemia,	Whitaker & Cipolla 2020	2	0
		Hypoproteinaemia	Wang et al., 2020
7	PROTHROMBOTIC DISORDERS	Thrombophilia, fetal clotting disorders,	Whitaker & Cipolla 2020	6	0
		haemostatic abnormalities, coagulopathies	Kirkham et al., 2018
			Bruno et al., 2014
			Walas et al., 2021
			Pergami et al., 2015
			deVeber et al., 2017
8	MALIGNANCIES	Congenital brain tumours, leukaemia	Tan et al., 2018	5	0
			Ã‡etin et al., 2021
			Gumer et al., 2014
			Pergami et al., 2015
			9Mallick et al., 2014
9	CARDIAC CONDITIONS	congenital heart disease, cardiac defects, Aortic coarctation	vanderAa et al., 2014	21	0
		Procedure arrhythmia, Epstein anomaly	Tan et al., 2018
			Gumer et al., 2014
			Bruno et al., 2014
			Bal et. al., 2021
			Asakai et al., 2017
			Ziesmann et al., 2014
			Wu et al., 2015
			Wang et al., 2020
			Tan et al., 2019
			Sirachainan et al., 2018
			Pergami et al., 2015
			Mei-Hwan et al., 2015
			Mallick et al., 2014
			Lee et al., 2012
			Herman et al., 2021
			Fluss et al., 2019
			deVeber et al., 2017
			Chung et al., 2019
			Carey et al., 2017
			Asakai et al., 2015
10	VASCULOPATHY	Vascular malformations, Arteriovenous malformations (AVM),	Tan et al., 2018	15	1
		Moyamoya disease, Cervical Dissection, Arterial dissection, internal carotid artery occlusion, arteriopathies	Cotter et al., 2012
			Gumer et al., 2014
			Blackburn et al., 2012*
			Bal et. al., 2021
			Agostini 2013
			Arkar et al., 2022
			Shaikh et al., 2020
			Reitz et al., 2016
			Pergami et al., 2015
			Mallick et al., 2014
			Hoshino et al., 2012
			Goeggel Simonetti et al., 2020
			deVeber et al., 2017
			Carey et al., 2017
11	HAEMOLYTIC DISORDERS	Sickle cell disease, Anaemia, Haemorrhagic disease of the newborn	Bal et. al., 2021	4	0
		Factor V deficiency, iron deficiency anaemia	Ã‡etin et al., 2021
			Gumer et al., 2014
			Mallick et al., 2014
12	INTRAPARTUM AND FETAL RELATED FACTORS	Post-term (>42 weeks), birthweight <third percentile, Male sex, Tight nuchal cord, abnormal fetal heart rate tracing, Extraccorporeal membrane oxygenation, fetal distress preceding delivery, Failed vacuum delivery, PROM, Birth asphyxia, Umbilical cord abnormalities, Vacuum delivery, Prolonged second stage of labor, Prolonged rupture of membranes, Emergency caesarean section, Meconium-stained amni…	Whitaker & Cipolla 2020	21
			vanderAa et al., 2014
			Tan et al., 2018
			Kirkham et al., 2018
			Harteman et al., 2012"
			Ecury-Goossen et al., 2013
			Cain et al. 2020
			Bruno et al., 2014
			Martinez-Biarge et al., 2016
			Sorg et al., 2021
			Sorg et al., 2020
			Mineyko et al., 2020
			Machado et al., 2015"
			Li et al., 2017
			Herman et al., 2021
			Hart, et al. 2018
			Fluss et al., 2019"
			Farhadi et al., 2015
			Edmonds et al., 2012
			deVeber et al., 2017
			Darmency-Stamboul et al., 2012
13	MATERNAL RELATED FACTORS	Cocaine abuse, Primiparity, Maternal diabetes, Preeclampsia, Maternal smoking, History of infertility, Maternal fever, gestational diabetes, Chorioamnionitis, Nulliparity	Martinez-Biarge et al., 2016	17	1
		Maternal autoimmune or prothrombotic disease, Previous miscarriage, Oligohydramnios,	Sorg et al., 2020
		Maternal hypertension, Perinatal inflammation- high levels of C-reactive protein in mother and/or neonates	Sirachainan et al., 2018
			Mukherjee et al., 2021
			Mineyko et al., 2020
			Mei-Hwan et al., 2015
			Machado et al., 2015
			Li et al., 2017
			Kocaman et al., 2012
			Hart, et al. 2018
			Fluss et al., 2019
			Edmonds et al., 2012
			Darmency-Stamboul et al., 2012
			Whitaker & Cipolla 2020
			vanderAa et al., 2014
			Suppiej et al., 2019*
			Mann et al., 2013
14	UNKNOWN	Undetermined	Harteman et al., 2012	4	0
			Bruno et al., 2014
			Gumer et al., 2014
			Mukherjee et al., 2021
