# Supplementary material for: An international perspective on young stroke incidence and risk factors: a scoping review
Source: BMC Public Health. 2024 Jun 18;24:1627. doi: 10.1186/s12889-024-19134-0 (PMC11186079; doi:10.1186/s12889-024-19134-0)
Supplement: Supplementary file 5 — Supplementary Material 5 [file 12889_2024_19134_MOESM5_ESM.xlsx]

## Sheet: Sheet1
	Addendum 5 Risk Factors for Paediatric Stroke Across all Studies
NO.	CATEGORY	RISK FACTORS	AUTHORS	NO. ARTICLES	CASE REPORTS
1	INFECTION/INFLAMMATORY DISEASE	Hemophagocytic lymphohistiocytosis, Human herpes virus6 (HHV-6) infection, Severe acute respiratory syndrome coronavirus 2 (SARS-CoV-2) infection, viral gastroenteritis, severe episode of febrile diarrhoea, Childhood primary angiitis of the central nervous system(cPACNS), Varicella zoster virus (VZV) infection, Sepsis, Kawasaki disease, Cerastes viper bite, sinusitis, tonsilitis, post procedural …	Zanin et al., 2013*	81	25
		otitis media, central skull base osteomyelitis	Ã‡etin et al., 2021
		Diarrhea-associated hemolytic uremic syndrome, Influenza A virus infection, Meningitis, Acute viral infection Influenza (H1N1), respiratory infections	Wada et al., 2018*
		Recent infection within 4 weeks preceding stroke, Infectious disease such as Borrelia burgdorferi, mycoplasma pneumonia, enterovirus, parvovirus, Streptococcus pneumoniae, mycobacterium tuberculosis	Tiwari et al., 2021*
		Herpes Simplex virus, Encephalitis, Sinusitis	Sporns et al., 2022
		Mycoplasma pneumoniae infection, Tuberculous meningoencephalitis, Neurosarcoidosis	Silva et al., 2014*
		Pharyngitis, vasculitis, HIV infection, meningoencephaliti, CNS infections	Silva et al., 2016*
			Sigirci et al., 2014*
			Siddiqi et al., 2012*
			Siddiq et al., 2017
			Sarecka-Hujar et al., 2021
			Sabatier et al., 2013
			Bal et. al., 2021
			Asakai et al., 2017
			Rebahi et al., 2014*
			Prasad et al., 2014*
			Ogunsile et al., 2018
			Ogoke et al., 2018*
			Neo 2019*
			Mishra et al., 2020
			Makula et al., 2019*
			Ma et al., 2019
			Kratimenos et al., 2016*
			Koh et al., 2012*
			Kilich et al., 2016
			Kihira et al., 2020
			Keenswijk et al., 2018*
			Jin et al., 2018*
			Jia et al., 2012*
			Javedani et al., 2019*
			Iro et al., 2013*
			Ichord et al., 2015
			Hsu et al., 2014
			Honorat et al., 2012*
			Hills et al., 2014
			Hills et al., 2012
			Gerstl et al., 2020
			Gerstl et al., 2019
			Fullerton et al., 2015
			Fabre et al., 2018*
			Ding et al., 2021*
			DeBaun & Kirkham 2016
			deValck et al., 2021*
			Castellazzi et al. 2020
			Boulouis et al., 2019
			Blazkova et al., 2022*
			Ahn 2014
			Aasfara et al 2017*
			Rambaud et al., 2020
			Dakay et al., 2021
			Bathla et al., 2018
			Walas et al., 2021
			Uzunhan et al., 2019
			Schieffelin et al., 2013
			Pergami et al., 2015
			Per et al., 2014
			Ndiaye et al., 2013
			Mudalige et al., 2022
			Moiz et al., 2021
			Miller et al., 2019
			Miller et al., 2017
			Mallick et al., 2014
			Li et al., 2017
			Lazzareschi et al., 2021
			Kalita et al., 2013
			Inaloo et al., 2018
			Huang et al., 2020
			Helmuth et al., 2017
			Hassani et al., 2020
			GoeggelSimonetti et al., 2013
			Goeggel Simonetti et al., 2020
			Gerstl et al., 2019
			Fullerton et al., 2017
			Elkind et al., 2016
			Dunbar et al., 2018
			Deng et al., 2015
			Cornelius et al., 2021
			Carey et al., 2017
			Cao et al., 2019
			Baker et al., 2015
			Azab et al., 2014
2	PROCEDURE(SURGICAL, DIAGNOSTICS)	Ventriculoperitoneal Shunt, increasing doses of radiation, Thrombolysis, Cranial radio-therapy,	Dakay et al., 2021	42	3
		Previous cardiac surgery/catheterization	Bathla et al., 2018
		Mechanical circulatory support, Revascularisation in children with Moyamoya disease <5years, Adenotonsillectomy, Recent intracranial surgery, adverse event during interventional neuroradiologic procedure, Post procedural complications, previous history of cardiac catheterization, implanted Ventricular assist Devices, Norwood surgical procedure, Surgical removal of cerebral cavernous malformations…	Pacheco et al., 2018
		Craniotomy for tumour, Encephaloduroarteriosynangiosis (EDAS) procedure, Partial/subtotal resections of chiasmatic Low grade glioma (LGG), high flow arteriovenous shunt, Higher dose (>10Gy) of radiations to the circle of Willis (WC), indirect bypass surgery, combination of radiation therapy and chemotherapy, extracorporeal membrane oxygenation (ECMO)	Murphy et al., 2015
			Mishra et al., 2020
			Rambaud et al., 2020
			Gogou et al., 2015*
			Gerstl et al., 2020
			Foley et. al. 2015*
			Buchanan et al. 2013*
			Araki 2022
			Asakai et al., 2017
			Ahn 2014
			Ziesmann et al., 2014
			Wintermark et al., 2014
			Walas et al., 2021
			Villa et al., 2020
			Verrall et al., 2018
			vanDijk et al., 2016
			Santos et al., 2022
			Radicioni et al., 2017
			Pergami et al., 2015
			Niebler 2021
			Mueller et al., 2013
			Maraldo et al., 2013
			Lo et al., 2016
			Lassen et al., 2012
			Kim et al., 2017"
			Khan et al., 2018
			Hupp et al., 2012
			Henzi et al., 2020
			Hassani et al., 2020
			Harrar et al., 2019"
			Hara et al., 2021
			Hak et al., 2022"
			Fox et al., 2015
			El-Fayech et al., 2017"
			Chung et al., 2019
			Choi et al., 2020
			Campen et al., 2012
			Azapagasi et al., 2022
			Araki et al., 2021
3	MEDICATION/ DRUG	Chemotherapy with intrathecal cytarabine,	Yoon et al., 2014*	15	5
		High radiotherapy dose, Chemotherapy,	Murphy et al., 2015
		Chemotherapy based on cisplatin, bleomycin and etoposide in cancerous patients, Amphetamine use, Organophosphate intoxication, Growth Hormone(GH) treatment, Non-compliance to antithyroid drug in hyperthyroidism, L-asparaginase therapy, Etonogestrel/Ethinyl Estradiol Ring (Nuva Ring) use, initiation of highly active antiretroviral therapy (HAART), Aggressive combined chemotherapy regimens (pegylat…	Kridis et al., 2015*
			Iro et al., 2013*
			Hu et al., 2014*
			Bhatia et al., 2013*
			Tsai et al., 2015
			Selvan et al., 2017
			Ross et al., 2013
			Poidvin et al., 2014
			Per et al., 2014
			Koivunen et al., 2015
			Hassani et al., 2020
			Cornelius et al., 2021
			Campen et al., 2012
4	HAEMOLYTIC DISORDERS	Factor V deficiency, Sickle cell disease, haemophilia A, Iron deficiency anaemia due to exclusively milk-based diet, Microcytic anemia due to excess milk intake, relative acute drop in haemoglobin-<5.5g/dl, baseline hemoglobin level lower than 7 g/dL, Acute anaemia, Haemoglobin-SD Punjab, Combination of Î²-thalassemia and Moyamoya syndrome	Tran et al., 2015,	39	5
			Sporns et al., 2022
			Ogunsile et al., 2018
			Mello et al., 2012*
			Machen & Abbasian 2019*
			Bal et. al., 2021
			Ã‡etin et al., 2021
			Leblebisatan et al., 2012
			Kupferman et al., 2021
			Gumer et al., 2014
			Ghosh et al., 2014*
			Finkel et al., 2015*
			DeBaun & Kirkham 2016
			Bernaudin et al., 2015
			Afzal 2016*
			Rambaud et al., 2020
			Narayan et al., 2012
			Kirkham et al., 2021
			Das et al., 2019
			Wintermark et al., 2014
			Quinn et al., 2013
			Pocoski et al., 2014
			Ndiaye et al., 2013
			Nafile Sayman et al., 2020
			Munube et al., 2016
			McCavit et al., 2013
			Mallick et al., 2014
			Majumdar et al., 2014
			Liu et al., 2015
			Leffert et al., 2015
			Lagunju & Brown 2012
			Huang et al., 2020
			Houwing et al., 2020
			Hirtz et al., 2019
			Dowling et al., 2012
			Cornelius et al., 2021
			Bou-Maroun et al., 2018
			Baker et al., 2015
			Asakai et al., 2015
5	GENETIC DISORDERS	Factor V Leiden and PAI-1 4G/5G mutation, Phosphodiesterase 3A (PDE3A), Hutchinson-Gilford progeria syndrome, COL4A1/COL4A2-related disorders (COL4A1/COL4A2)-Deficiency of adenosine deaminase 2 (ADA2), Methylenetetrahydrofolate reductase (MTHFR) heterozygous mutation, factor XIII mutation,	YarogluKazanci et al., 2015*	19	12
		Grange syndrome due to novel biallelic YY1AP1 variant, Noonan's syndrome, Nav1.5 mutation,	Traylor et al., 2020
		combined protein C and protein S abnormality	Toni et al., 2019*
		ABCA1gene mutation (Tangier disease), Reduced ADAMTS13 activity, Down Syndrome,	Sporns et al., 2022
		multisystemic smooth muscle dysfunction syndrome (MSMDS) caused by mutations of the ACTA2 gene, GAA mutations, protein C deficiency, Protein S deficiency, Prothrombin mutation (G20210A), (G1691A)MTHFR (C677T), (Trisomy 2, Mutation:ACTA2, ADA2 (CECR1 gene), SMAD3, Col4A1, Col4A2), Zeta chain-associated protein70 kDa (ZAP70) deficiency, Deficiency of adenosine deaminase 2 (DADA2)	Sarecka-Hujar et al., 2020
			Narayan et al., 2012
			Saida et al., 2019*
			Bal et. al., 2021
			Ã‡etin et al., 2021
			Moreau et al., 2018*
			Mishra et al., 2020
			Liang et al., 2018*
			Lambers et al., 2013
			Kumar 2018*
			Kanamori et al., 2021*
			Jia et al., 2020*
			Ichord et al., 2015
			Hu et al., 2014*
			Gerstl et al., 2020
			Bruscella et al. 2021*
			Akar 2015*
			Wintermark et al., 2014
			Shatla et al., 2012
			Pergami et al., 2015
			Per et al., 2014
			Komwilaisak et al., 2017
			Keihanidoust et al., 2019*
			Groppo et al., 2012
			Gerstl et al., 2019
			Choi et al., 2020
			Caorsi et al., 2017
6	CHRONIC CONDITIONS	Nephrotic syndrome, Diabetic ketoacidosis (DKA), chronic disease, renal disease, Hypertension as a single or in a combination of other risk factors, Cerebral palsy, Migraine, Diabetes Mellitus, underlying embolic ischemic infarction History of stroke, Family history of stroke, previous vascular event, a cerebral sinus thrombosis	Torres et al., 2014	41	9
			Suzuki et al., 2019*
			Sugimoto et al., 2012*
			Silva et al., 2018*
			Sarecka-Hujar et al., 2021
			Wu et al., 2017
			Wang et al., 2016*
			Too et al., 2018
			Tancredi et al., 2013
			Strumph et al., 2021
			Kupferman et al., 2021
			Kara et al., 2018*
			Hung et al., 2015*
			Hu et al., 2014
			Finn et al. 2018*
			DeBaun et al., 2012
			Cancio et al., 2015
			Wintermark et al., 2014
			Uzunhan et al., 2019
			Saha et al., 2018
			Putaala et al., 2012
			Per et al., 2014
			Mudalige et al., 2022
			Miller et al., 2017
			Masson et al., 2015
			Li et al., 2016
			Leffert et al., 2015
			Lee et al., 2012
			Kupferman et al., 2020
			Koivunen et al., 2015
			Kitkhuandee et al., 2014
			Kirton et al., 2013
			Groppo et al., 2012
			Goeggel Simonetti et al., 2020
			Gelfand et al., 2015
			Baker et al., 2015
			Purkait et al., 2014*
			Fraint et al. 2017*
			Too et al., 2018
			Tancredi et al., 2013
			Kalita et al., 2014
7	AUTOIMMUNE	Increased levels of anti-phosphatidylcholine, anti-phosphatidylethanolamine antibodies and anti-cardiolipin antibodies, neonatal lupus syndrome, Systemic Lupus erythematosus, Juvenile dermatomyositis, autoimmune disorders, , antiphospholipid antibody	Korematsu et al., 2017	9	1
			Kanda et al., 2016*
			Wang et al., 2012
			Uzunhan et al., 2019
			Silverberg et al., 2017
			Leffert et al., 2015
			Ferriero et al., 2019
			Baker et al., 2015
			Komwilaisak et al., 2017
8	SOCIO-ECONOMIC FACTORS	Rural residence	Fullerton et al., 2015	1	0
9	METABOLIC AND ENDOCRINE DISORDERS	Dyslipidemia, hypertriglyceridemia, hyperhomocystinemia ,cystathionine beta-synthase deficiency,Diabetic ketoacidosis hypercholesterolemia, hyperglycinemia, celiac disease, hypoglycaemia, hyperhomocysteinemia	Sultan et al., 2018	10	4
			Ruhoy et al., 2014*
			Kasl et al., 2015*
			Ichord et al., 2015
			Hu et al., 2014
			Hsu et al., 2014"
			Guven et al., 2014*
			DeBaun & Kirkham 2016
			Akshintala et al., 2015*
			Kalita et al., 2014
			Putaala et al., 2012
			Per et al., 2014
			Ludvigsson et al., 2012
			Li et al., 2017
			Lee et al., 2012
			Komwilaisak et al., 2017
			Kitkhuandee et al., 2014
			Kalita et al., 2013"
			Inaloo et al., 2018
			Groppo et al., 2012
			Gerstl et al., 2019
10	PROTHROMBOTIC DISORDERS	Vitamin K deficiency bleeding, Factor XIII deficiency, hyperchomocysteinemia, Thrombophilia, Coagulopathies	Williams et al., 2019*	35	7
			Vaslow et al., 2022*
			Tewari et al., 2018
			Tanabe et al., 2020*
			Sporns et al., 2022
			Shrestha et al., 2014
			Sawlani et al., 2013*
			Tancredi et al., 2013
			Rambaud et al., 2020
			Narayan et al., 2012
			Ruhoy et al., 2014*
			Mishra et al., 2020
			Ichord et al., 2015
			Hsu et al., 2014
			Gerstl et al., 2020
			Gerstl et al., 2019
			Buonsenso et al., 2021*
			Boulouis et al., 2021
			Boulouis et al., 2019
			Wintermark et al., 2014
			Walas et al., 2021
			Shatla et al., 2012
			Pergami et al., 2015
			Miller et al., 2017
			Mallick et al., 2014
			Liu et al., 2015
			Leffert et al., 2015
			Lazzareschi et al., 2021
			Komwilaisak et al., 2017
			Keihanidoust et al., 2019*
			Gerstl et al., 2018
			deVeber et al., 2017
			Cornelius et al., 2021
			Biswas et al., 2021
			Baker et al.,2015
11	VACCINATION	Poorly vaccinated with routine vaccines(MMR, Polio, DPT, Pneumoccocus, varicella, meningoccocus, Hepatitis A and B)	Fullerton et al., 2015 Ã‡etin et al., 2021	2	0
12	MALIGNANCIES	Atrial myxoma, Cavernous hemangioma, active hematologic malignancy, Craniopharyngioma, Brain tumors, leukaemia, Acute lymphocytic leukemia (ALL), suprasellar ganglioglioma	VanDenWijngaard et al., 2014*	34	7
		Paraganglioma, Neurofibromatosis type 2 (NF2)	Tran et al., 2015
			Sporns et al., 2022
			Singh et al., 2017*
			Sandvik et al., 2019*
			Rotaru et al., 2018*
			Pastor et al., 2019*
			Luiz et al., 2013*
			Lascelles et al., 2018*
			Gumer et al., 2014
			Gerstl et al., 2019
			Boulouis et al., 2019
			Rambaud et al., 2020
			Jiang et al., 2020
			Hu et al., 2013
			Wintermark et al., 2014
			Uzunhan et al., 2019
			Terry et al., 2016
			Pergami et al., 2015
			Per et al., 2014
			Noje et al., 2013
			Moiz et al., 2021
			Mallick et al., 2014
			Lo et al., 2016
			Liu et al., 2015
			Koivunen et al., 2015
			Klaassen et al., 2019
			Hupp et al., 2012
			Huang et al., 2020
			Hassani et al., 2020
			Goeggel Simonetti et al., 2020
			Gerstl et al., 2018
			Gerstl et al., 2019
			Deng et al., 2015"
			Campen et al., 2012
			Baker et al., 2015
13	CARDIAC CONDITIONS	Congenital heart disease,	Tran et al., 2015	46	3
		Aortic coarctation, acquired heart disease, Patent foramen ovale, Cardiomyopathy, Procedural arrhythmia, atrial standstill	Sporns et al., 2022
		atrial fibrillation, cardiomyopathy, cadioembolism	Sarecka-Hujar et al., 2021
			Minocha et al., 2014*
			YesilotBarlas et al., 2013
			Tancredi et al., 2013
			Sher et al., 2013
			Bal et. al., 2021
			Asakai et al., 2017
			Rambaud et al., 2020
			Pierik et al., 2020
			Gumer et al., 2014
			Hsu et al., 2014
			Gerstl et al., 2020
			Fullerton et al., 2016
			DeBaun & Kirkham 2016
			Boulouis et al., 2021
			Boulouis et al., 2019
			Ahnfeldt 2019*
			Ziesmann et al., 2014
			Wintermark et al., 2014
			Uzunhan et al., 2019
			Uohara et al., 2017
			Tiamkao et al., 2013
			Pergami et al., 2015
			Newbury et al., 2017
			Ndiaye et al., 2013
			Mandalenakis et al., 2016
			Mallick et al., 2014
			Leffert et al., 2015
			Lee et al., 2012
			Kornfeld et al., 2017
			Keihanidoust et al., 2019*
			Kalita et al., 2013"
			Inaloo et al., 2018
			Henzi et al., 2020
			GoeggelSimonetti et al., 2013
			Goeggel Simonetti et al., 2020
			Giang et al., 2018"
			Gerstl et al., 2018
			Fox et al., 2015
			Ferriero et al., 2019
			deVeber et al., 2017
			Chung et al., 2019
			Carey et al., 2017
			Baker et al., 2015
14	VASCULOPATHY	Ruptured pseudoaneurysm, Arteriovenous malformation (AVM), Moyamoya disease,	Zaben et al., 2018*	89	18
		Arterial dissection Cervical, Steno-occlusive cerebral arteriopathy, Aneurysm, Arterial tortuosity, focal cerebral arteriopathies, cavernous malformations, Arteriopathy, Vertebral artery dissection (VAD), Developmental venous anomalies (DVA), Moyamoya syndrome, fibromuscular dysplasia, cavernoma, hereditary hemorrhagic telangiectasia, intracranial arterial stenosis	Williams et al., 2019*
			Gumer et al., 2014
			Wang et al., 2014
			Cotter et al., 2012
			Bal et. al., 2021
			Agostini 2013
			Arkar et al., 2022
			Tran et al., 2015
			Tamura et al., 2016*
			Strzelecka et al., 2018*
			Sporns et al., 2022
			Sonobe et al., 2019*
			Sinha et al., 2021
			Silva et al., 2020*
			Siegel et al., 2012
			Schodel et al., 2013*
			Sarecka-Hujar et al., 2021
			Rafay et al., 2020
			Pulivarthi et al., 2013*
			Probert et al., 2013*
			Pilipenko et al., 2018*
			Nakajima et al., 2014*
			Marlin et al., 2014*
			Ma et al., 2019*
			Law-Ye et al., 2016
			Inusa et al., 2014*
			Inoue et al., 2021*
			YesilotBarlas et al., 2013
			Tancredi et al., 2013
			Sarecka-Hujar et al., 2020
			Rambaud et al., 2020
			Jiang et al., 2020
			Hu et al., 2013
			Das et al., 2019
			Hsu et al., 2014
			Hayashi et al. 2015*
			Gerstl et al., 2020
			Gerstl et al., 2019
			Fullerton et al., 2016
			Fujii et al., 2021*
			Felix et al., 2016
			Fearn et al., 2020
			DeBaun & Kirkham 2016
			Boulouis et al., 2021
			Boulouis et al., 2019
			Ahn 2014
			Uzunhan et al., 2019
			Uohara et al., 2017
			Tho-Calvi et al., 2018
			Thangarajh et al., 2012
			Singhal et al., 2013
			Santos et al., 2022
			Reitz et al., 2016
			Press et al., 2015
			Pergami et al., 2015
			Oulasvirta et al., 2019
			Oesch et al., 2021
			Ndiaye et al., 2013
			Mudalige et al., 2022
			McCrea et al., 2014
			Mallick et al., 2014
			Liu et al., 2015
			Li et al., 2016
			Kornfeld et al., 2017
			Koivunen et al., 2015
			Kirton et al., 2013
			Keihanidoust et al., 2019*
			Kainth et al., 2013
			Jacob et al., 2020
			Inaloo et al., 2018
			Huang et al., 2020
			Hassani et al., 2020
			Hak et al., 2022
			GoeggelSimonetti et al., 2013
			Goeggel Simonetti et al., 2020
			Gerstl et al., 2018
			Gerstl et al., 2019
			Fink et al., 2019
			Ferriero et al., 2019
			Duan et al., 2012
			deVeber et al., 2017
			Deng et al., 2015
			Deng et al., 2021
			Cornelius et al., 2021
			Chen et al., 2021
			Carey et al., 2017
			Beslow et. al., 2020
			Arkuszewski et al., 2014
15	TRAUMA	Head trauma, traffic accident, Acute head/neck injury, head/neck trauma in the prior 12 weeks, hyperextension or hyper-rotation during sports, Multisystem Trauma	Zheng et al., 2014*	19	2
			Sporns et al., 2022
			Ichord et al., 2015
			Hills et al., 2012
			Rambaud et al., 2020
			Hu et al., 2013
			Siddiq et al., 2017
			Kageyama et al., 2016*
			Singhal et al., 2013
			Per et al., 2014
			Ndiaye et al., 2013
			Mallick et al., 2014
			Lazzareschi et al., 2021
			Lassen et al., 2012
			Inaloo et al., 2018
			Hassani et al., 2020
			Goeggel Simonetti et al., 2020
			Fox et al., 2017
			Carey et al., 2017
16	FETAL CONDITIONS	Fetal distress, birth asphyxia, fetal infection, Apgar scores less than 5 at 5minutes, fetal heart rate abnormalities, abnormal cardiotocography tracing, cord abnormalities, small for gestational age, tight nuchal cord, meconium-stained amniotic fluid, post-term birth	Sarecka-Hujar et al., 2021	8	1
			Jing et al., 2018*
			Martinez-Biarge et al., 2016
			Tuckuviene et al., 2012
			Li et al., 2017
			Harteman 2012
			deVeber et al., 2017
			Cole et al., 2017
17	PREGNANCY AND DELIVERY RELATED FACTORS	Caesarean section, Prolonged second stage, Primiparity, Failed vacuum delivery	Jing et al., 2018*	8	1
		PROM, Complicated pregnancy Low gestational age at birth (<34 weeks), Pre eclampsia, forceps delivery, vacuum delivery, emergency caesarean section	Martinez-Biarge et al., 2016
			Sarecka-Hujar et al., 2021
			Crump et al., 2021
			Miller et al., 2017
			Li et al., 2017
			Huang et al., 2020
			Cole et al., 2017
18	UNDETERMINED	Idiopathic	Tran et al., 2015	23	0
			Fullerton et al., 2016
			Boulouis et al., 2019
			YesilotBarlas et al., 2013
			Tancredi et al., 2013
			Sher et al., 2013
			Jiang et al., 2020
			Gumer et al., 2014
			Pergami et al., 2015
			Per et al., 2014
			Ndiaye et al., 2013
			Moiz et al., 2021
			McCrea et al., 2014
			Mallick et al., 2014
			Liu et al., 2015
			Lee et al., 2012
			Kornfeld et al., 2017
			Koivunen et al., 2015
			"
			Kalita et al., 2013"
			Inaloo et al., 2018
			Huang et al., 2020
			GoeggelSimonetti et al., 2013
			Gerstl et al., 2018
19	OTHER	Bow Hunter's Syndrome, Craniovertebral junction malformation, left middle cerebral artery territory infarct, posterior reversible encephalopathy syndrome	Ogunsile et al., 2018	6	3
			Kageyama et al., 2016*
			Hu et al., 2019*
			Ghosh et al. 2018*
			Gumer et al., 2014
			Cordelli et al., 2014
