# Supplementary material for: An international perspective on young stroke incidence and risk factors: a scoping review
Source: BMC Public Health. 2024 Jun 18;24:1627. doi: 10.1186/s12889-024-19134-0 (PMC11186079; doi:10.1186/s12889-024-19134-0)
Supplement: Supplementary file 6 — Supplementary Material 6 [file 12889_2024_19134_MOESM6_ESM.xlsx]

## Sheet: RISK FACTORS FOR YOUNG STROKE
Addendum 6 Risk Factors of Stroke Among Young Adults
NO	CATEGORY	RISK FACTORS	AUTHORS	NUMBER OF ARTICLES	NUMBER OF CASE REPORTS
1	INFECTION/INFLAMMATORY DISORDERS	Cryptococcal meningoencephalitis (CM), Covid-19 infection, Varicella Zoster Virus infection, tubercular meningitis, Chagas disease, ulcerative colitis, Mixed connective tissue disease (MCTD), Double-positive crescentic glomerulonephritis, Neurosarcoidosis, gastroenteritis, pharyngitis, CNS infection, vasculitis, infections	Takeshige et al., 2016*	17	8
			Wang et al., 2020
			Singh et al., 2017
			Ramrakhiani et al., 2019
			Montanaro et al., 2019
			Miller et al., 2019
			Kalita et al., 2018
			Senadim et al., 2016*
			Madhyastha et al., 2018*
			Hussain et al., 2014*
			Fonseka et al. 2013*
			Deskur et al., 2019*
			Bhusal et al., 2019*
			Rambaud et al., 2020
			Dakay et al., 2021
			Bathla et al., 2018
			Asif & Mahony 2020*
2	LIFESTYLE	Smoking, Alcohol use, high BMI, combination of high BMI and low aerobic capacity in a person, obesity	Vasquez-Rios et al., 2018, Tancredi et al.,2013	6	0
			Rambaud et al.,2020
			Narayan et al., 2012
			Kalita et al., 2014
			Crump et al., 2016
3	PROCEDURE ( SURGICAL/DIAGNOSTICS)	craniotomy for open fenestration, Cox maze III procedure, Tricuspid valve repair, pulmonary venous isolation, recent intracranial surgery, adverse event during interventional neuroradiologic procedure, Revascularisation, Higher dose (>10Gy) of radiations to the circle of Willis (WC), Craniotomies for Tumour resection, Radiation therapy to the carotid artery	Rambaud et al., 2020	8	0
		middle cerebral artery (MCA) bypass in people with moyamoya	Bois et al., 2015
			Auschwitz et al., 2015
			Qian et al., 2020
			Maraldo et al., 2013
			Khan et al., 2018
			El-Fayech et al., 2017
			Araki et al., 2021
4	CARDIAC CONDITIONS	Coarctation of the aorta (CoA), adult congenital heart disease, PFO, cardioembolism, cardiomyopathy, Arrhythmogenic right ventricular dysplasia (ARVD), Duchenne Muscular Dystrophy with dilated cardiomyopathy, silent cerebrovascular diseases, congenital heart disease, atrial fibrillation, Ebstein anomaly	YesilotBarlas et al., 2013	20	2
			Tancredi et al., 2013
			Sher et al., 2013
			Rambaud et al., 2020
			Pierik et al., 2020
			Calabro et al. 2013*
			Rolfs et al., 2013
			Leffert et al., 2015
			Parikh et al., 2019*
			Gumer et al., 2014
			Wu et al., 2015
			Trenk et al., 2021
			Tan et al., 2019
			Najjar et al., 2020
			Mei-Hwan et al., 2015
			Mandalenakis et al., 2016
			Leffert et al., 2015
			Lanz et al., 2015
			Giang et al., 2018
			Chen et al., 2021
5	MEDICATION/ DRUG	Oral contraceptive (OCs) use - Ethinyl estradiol/levonorgestrel (Seasonale) for the past 24 weeks, Oral contraceptives, Methanol intoxication, Marijuana use, 4- Fluoroamphetamine (4-FA) use, norethisterone enanthate depot injections, Methamphetamine use, Facial fat injection, cocaine use, amphetamine use, ethinyl estradiol use, Combined hormonal vaginal rings, amphetamine use, ChAdOx1 nCov-19 Vac…	Wijers et al., 2018*	18	12
			Krzywicka et al., 2022
			Wharton et al., 2012*
			Wang et al., 2018*
			Tan et al., 2014*
			Simunek et al., 2018*
			Milinis et al., 2012*
			Maaijwee et al., 2014
			Kenmuir et al., 2015*
			Selvan et al., 2017
			Ramrakhiani et al., 2019
			Lidegaard et al., 2012
			Koivunen et al., 2015
			Freeman et al., 2013*
			Chin et al., 2020*
			Chankaew et al. 2012*
			Bolz et al., 2015*
			Bahall & Santlal 2017*
6	GENETIC DISORDER	Marfan syndrome, protein C deficiency, protein S deficiency, Fabry disease, combined deficiency of proteins C and S, genetic polymorphisms, heterozygous MTHFR A1298C mutation, COL4A1 mutation, factor V mutation	Zhu et al., 2022*	9	4
			Sarecka-Hujar et al., 2020
			Narayan et al., 2012
			Singh et al., 2017
			Rolfs et al., 2013
			Shah et al., 2016*
			Patel et al., 2013*
			Dorgalaleh et al., 2022
			Asano et al., 2015*
7	CHRONIC CONDITIONS	Liver cirrhosis, Chronic Kidney Disease, Hypertension, Diabetes Mellitus, DKA, Migraine like headache, hypertension during pregnancy, Diabetic macular edema (DME), Epilepsy, Cerebral palsy	TejadaMeza et al., 2019	30	4
		Nephrotic syndrome (NS), Nocturnal hypertension, renal disease, History of stroke, Family history of stroke, pregestational diabetes	Too et al., 2018
			Kalita et al., 2014
			Wang et al., 2016
			Tancredi et al., 2013
			Strumph et al., 2021
			Tan et al., 2015*
			Maredza et al., 2016
			Maaijwee et al., 2014
			Lupat et al., 2016*
			Jha et al., 2018
			Janovsky et al., 2013*
			Cherng et al., 2018
			Chankaew et al. 2012*
			Yu-Chuan et al., 2015
			Wu et al., 2017
			Wang et al., 2020
			Wang et al., 2017
			Shaikh et al., 2020
			Saha et al., 2018
			Rolfs et al., 2013
			Putaala et al., 2012
			Owolabi et al., 2012
			Nguyen-Khoa et al., 2012
			Najjar et al., 2020
			Leffert et al., 2015
			Kuan-Po et al., 2017
			Koivunen et al., 2015
			Hsu et al., 2019
			Groppo et al., 2012
8	AUTOIMMUNE DISORDERS	Systemic lupus erythematosus (SLE), Anti-phospholipid syndrome	Tsukamoto et al., 2020*	4	1
			Wang et al., 2012
			Singh et al., 2017
			Leffert et al., 2015
9	SOCIO-ENVIRONMENTAL FACTORS	Middle socioeconomic conditions during childhood (a higher number of siblings, lack of an own toilet, and estimated lower family income), low socioeconomic conditions during childhood, lack of vocational training, Medicaid insurance with private insurance, Long-term exposure to high altitude (>3000 m)	Becher et al., 2016	5	2
		High altitude of >8000 feet,	Too et al., 2018
		High altitude	Grabe et al. 2012*
			Hassan et al., 2019
			Chandler and Mellor 2016*
10	METABOLIC AND ENDOCRINE DISORDERS	Dyslipaedemia, Hunter syndrome, thyrotoxicosis Hyperthyroidism, hypercholesterolaemia, Hypokalaemia	TejadaMeza et al., 2019	14	3
			Wang et al., 2020
			Rolfs et al., 2013
			Ramrakhiani et al., 2019
			Owolabi et al., 2012
			Najjar et al., 2020
			Ludvigsson et al., 2012
			Dhadke 2020
			Tariq et al., 2021*
			Maaijwee et al., 2014
			Kimura et al., 2022*
			Grewal et al., 2017*
			Crump et al., 2016
			Kalita et al., 2014
111	HAEMOLYTIC DISORDERS	Sickle cell disease, combination of Î²-thalassemiaand Moyamoya syndrome, Anaemia	Rambaud et al., 2020	11	0
			Narayan et al., 2012
			Kirkham et al., 2021
			Das et al., 2019
			Gumer et al., 2014
			Ramrakhiani et al., 2019
			Owolabi et al., 2012
			Nafile Sayman et al., 2020
			Leffert et al., 2015
			Houwing et al., 2020
			Bou-Maroun et al., 2018
12	PROTHROMBOTIC DISORDERS	Hyperchomocysteinemia, Thrombophilia, haemophilia A , thrombocytopenia, antithrombin III deficiency,	Tancredi et al., 2013	9	0
			Rambaud et al., 2020
			Narayan et al., 2012
			Singh et al., 2017
			Rolfs et al., 2013
			Ramrakhiani et al., 2019
			Pocoski et al., 2014
			Newbury et al., 2017
			Leffert et al., 2015
13	TRAUMA	shearing forces during wrestling, Traumatic carotid artery dissection, head trauma, traffic accident	Novick et al., 2014*	5	2
			Rambaud et al., 2020
			Hu et al., 2013
			Gumer et al., 2014
			Bayir et al., 2012*
14	MALIGNANCIES	lymphocytic leukemia, embryonic cervical rhabdomyosarcoma, cardiac myxoma, Glioblastoma, active hematologic malignancy, leukaemia, Tumour	Patil et al., 2013*	11	5
			Mikulenka et al., 2020*
			Meng et al., 2021*
			Joseph et al., 2017
			Joret et al., 2015*
			Bradshaw et al. 2021*
			Gumer et al., 2014
			Rambaud et al., 2020
			Jiang et al., 2020
			Hu et al., 2013
			Singh et al., 2017
15	VASCULOPATHY	arteriovenous malformation (AVM), anterior cerebral artery aneurysm, arterial dissection, small vessel disease, Moyamoya disease, focal cerebral arteriopathy of childhood,	Kashiwazaki et al., 2014*	22	4
			Kane et al., 2016*
			Calabro et al. 2013*
			Barlas et al 2013
			Alnaami 2020*
			Cotter et al., 2012
			Gumer et al., 2014
			YesilotBarlas et al., 2013
			Tancredi et al., 2013
			Sarecka-Hujar et al., 2020
			Rambaud et al., 2020
			Jiang et al., 2020
			Hu et al., 2013
			Das et al., 2019
			Rolfs et al., 2013
			Zhao et al., 2018
			Tiamkao et al., 2013
			Li et al., 2016
			Inayama et al., 2019
			Hoshino et al., 2012
			Duan et al., 2012
			Chen et al., 2021
16	PREGNANCY AND DELIVERY RELATED FACTORS	Pregnancy, pre-eclampsia, Stressful delivery, Hypertension in Pregnancy, caesarean delivery	Prabhu 2013	9	2
			Grammatis et al. 2019*
			Gioti eat al. 2019*
			Too et al., 2018
			Narayan et al., 2012
			Dorgalaleh et al., 2022
			Miller et al., 2019
			Huang et al., 2020
			Dhadke 2020
17	UNDETERMINED	unknown	Barlas et al 2013	8	0
			Rolfs et al., 2013
			Chen et al., 2021
			Gumer et al., 2014
			YesilotBarlas et al., 2013
			Tancredi et al., 2013
			Sher et al., 2013
			Jiang et al., 2020
18	OTHER	Anomalous occipital bony process compressing the vertebral artery, craniocervical junction complex malformation, postpartum state	Wang et al., 2018*	2	2
			Song et al., 2014*
